# Supplementary material for: Identification of genetic association between mitochondrial dysfunction and knee osteoarthritis through integrating multi-omics: a summary data-based Mendelian randomization study
Source: Clin Rheumatol. 2024 Sep 11;43(11):3487–96. doi: 10.1007/s10067-024-07136-7 (PMC11489259; doi:10.1007/s10067-024-07136-7)
Supplement: Supplementary file 2 — Supplementary file2 (XLSX 241 KB) [file 10067_2024_7136_MOESM2_ESM.xlsx]

## Sheet: Supplementary Table 2
Supplementary Table 2 Association between expression levels of mitochondrial-related genes and RUNX2 (positive control study) and knee osteoarthritis using SMR analysis.
Gene name	probe ID	probe chromosome	probe position	top SNP name	top SNP chromosome	top SNP position	effect allele	other allele	frequency of the effect allele (estimated from the reference samples)	beta from GWAS	se from GWAS	p-value from GWAS	beta from eQTL	se from eQTL	F-statistic	p-value from eQTL	beta of SMR	se of SMR	p-value of SMR	p-value of HEIDI test	number of SNPs used in the HEIDI test	p-value of SMR corrected by FDR	Odds ratios (95% Confidence interval )	Synonyms of gene name	Full name of the gene	Uniprot database ID of corresponding protein
BAD	ENSG00000002330	11	64044739	rs947939	11	63885287	T	C	0.139165	0.0013	0.00970126	0.8934	0.0907893	0.0111022		2.9e-16	0.0143189	0.106869	0.893	0.111417	20	0.964925	1.014(0.823-1.251)	BBC2|BCL2L8	BCL2 associated agonist of cell death	Q92934
LAP3	ENSG00000002549	4	17594205	rs3775926	4	17599837	G	A	0.346918	-0.0029	0.00729812	0.6911	0.786803	0.00744609		0	-0.0036858	0.00927573	0.691	0.369557	20	0.919293	0.996(0.978-1.015)	HEL-S-106|LAP|LAPEP|PEPS	leucine aminopeptidase 3	P28838
NDUFAF7	ENSG00000003509	2	37469660	rs2372993	2	37561929	T	C	0.413519	0.005	0.00719664	0.4872	0.17105	0.00898683		9.02e-81	0.0292312	0.0421013	0.487	0.97255	20	0.84296	1.03(0.948-1.118)	C2orf56|MidA|PRO1853	NADH:ubiquinone oxidoreductase complex assembly factor 7	Q7L592
ARF5	ENSG00000004059	7	127230079	rs34029720	7	127230474	C	T	0.375746	-0.0039	0.00739849	0.5981	-0.0702231	0.00822747		1.4e-17	0.0555373	0.105558	0.599	0.618001	20	0.891724	1.057(0.86-1.3)	-	ADP ribosylation factor 5	P84085
POLDIP2	ENSG00000004142	17	26679102	rs145923966	17	26706361	A	G	0.0795229	0.0148	0.0159182	0.3525	0.388687	0.0143576		2.12e-161	0.0380769	0.040978	0.353	0.41546	20	0.800753	1.039(0.959-1.126)	PDIP38|POLD4|p38	DNA polymerase delta interacting protein 2	Q9Y2S7
AK2	ENSG00000004455	1	33510091	rs10798925	1	33511109	T	C	0.27833	-0.0041	0.00801338	0.6089	-0.126607	0.00887695		3.75e-46	0.0323838	0.0633343	0.609	0.420409	20	0.895718	1.033(0.912-1.169)	ADK2	adenylate kinase 2	P54819
NDUFAB1	ENSG00000004779	16	23600000	rs442764	16	23609390	C	T	0.0884692	-0.0063	0.0123373	0.6096	-0.085254	0.0142704		2.31e-09	0.0738968	0.14524	0.611	0.353211	20	0.895718	1.077(0.81-1.431)	ACP|ACP1|FASN2A|SDAP	NADH:ubiquinone oxidoreductase subunit AB1	O14561
PDK4	ENSG00000004799	7	95219307	rs12704801	7	95175185	C	T	0.45825	0.0013	0.00737069	0.86	-0.169701	0.00800635		1.04e-99	-0.00766053	0.0434349	0.86	0.330285	20	0.951515	0.992(0.911-1.081)	-	pyruvate dehydrogenase kinase 4	Q16654
SLC25A13	ENSG00000004864	7	95850495	rs17167473	7	95967207	A	G	0.301193	0.0209	0.00761112	0.006033	0.324993	0.00828673		0	0.0643091	0.0234767	0.00616	0.160804	20	0.252853	1.066(1.018-1.117)	ARALAR2|CITRIN|CTLN2|NICCD	solute carrier family 25 member 13	Q9UJS0
MCUB	ENSG00000005059	4	110545617	rs6851356	4	110575666	G	C	0.34493	0.0014	0.00727029	0.8473	-0.446104	0.0152396		2.3e-188	-0.00313828	0.0162976	0.847	0.346398	20	0.949868	0.997(0.966-1.029)	CCDC109B	mitochondrial calcium uniporter dominant negative subunit beta	Q9NWR8
LIG3	ENSG00000005156	17	33319798	rs1003918	17	33332177	A	G	0.477137	0.0093	0.00708489	0.1893	-0.520419	0.00740533		0	-0.0178702	0.0136162	0.189	0.620535	20	0.75425	0.982(0.956-1.009)	LIG2|LIG3alpha	DNA ligase 3	P49916
ACSM3	ENSG00000005187	16	20715234	rs2071524	16	20787770	A	G	0.126243	0.0055	0.0102154	0.5903	-0.223423	0.0114526		9.32e-85	-0.024617	0.0457399	0.59	0.568067	20	0.882951	0.976(0.892-1.067)	SA|SAH	acyl-CoA synthetase medium chain family member 3	Q53FZ2
CROT	ENSG00000005469	7	87002054	rs34110100	7	86785942	G	A	0.0218688	-0.0019	0.0210267	0.928	-0.510144	0.0236121		1.6e-103	0.00372444	0.0412175	0.928	0.52835	20	0.976723	1.004(0.926-1.088)	COT	carnitine O-octanoyltransferase	Q9UKG9
PDK2	ENSG00000005882	17	48180808	rs3785920	17	48173720	G	A	0.279324	-0.0156	0.00776698	0.04459	-0.173592	0.00979681		2.98e-70	0.0898661	0.0450294	0.046	0.173237	20	0.565089	1.094(1.002-1.195)	PDHK2|PDKII	pyruvate dehydrogenase kinase 2	Q15119
SPATA20	ENSG00000006282	17	48626816	rs9890200	17	48624523	C	A	0.349901	-0.0104	0.00739467	0.1596	-1.00849	0.00674709		0	0.0103124	0.00733272	0.16	0.247853	20	0.714611	1.01(0.996-1.025)	HEL-S-98|SSP411|Tisp78	spermatogenesis associated 20	Q8TB22
COX10	ENSG00000006695	17	14042403	rs77877576	17	13972860	T	C	0.0367793	0.0069	0.018945	0.7157	0.429324	0.0225926		1.62e-80	0.0160718	0.0441357	0.716	0.885257	20	0.921182	1.016(0.932-1.108)	-	cytochrome c oxidase assembly factor heme A:farnesyltransferase COX10	Q12887
ELAC2	ENSG00000006744	17	12908606	rs2523	17	12895815	C	T	0.393638	0.0053	0.00725555	0.4651	-0.356458	0.00797326		0	-0.0148685	0.0203573	0.465	0.470239	20	0.833967	0.985(0.947-1.025)	COXPD17|ELC2|HPC2	elaC ribonuclease Z 2	Q9BQ52
AASS	ENSG00000008311	7	121750017	rs61298298	7	121784441	A	G	0.0775348	-0.0044	0.0119186	0.712	-0.457361	0.0136596		8.61e-246	0.00962042	0.0260611	0.712	0.477583	20	0.920069	1.01(0.959-1.063)	LKR/SDH|LKRSDH|LORSDH	aminoadipate-semialdehyde synthase	Q9UDR5
MGST1	ENSG00000008394	12	16631134	rs4149190	12	16502260	A	T	0.0586481	-0.0023	0.013713	0.8668	-0.38738	0.0156365		1.71e-135	0.00593733	0.0354001	0.867	0.180937	20	0.953141	1.006(0.939-1.078)	GST12|MGST|MGST-I	microsomal glutathione S-transferase 1	P10620
CRY1	ENSG00000008405	12	107436374	rs10861704	12	107491592	A	G	0.426441	-0.0055	0.00712101	0.4399	-0.124341	0.00798809		1.24e-54	0.0442332	0.0573405	0.44	0.155959	20	0.828122	1.045(0.934-1.17)	DSPD|PHLL1	cryptochrome circadian regulator 1	Q16526
UQCRC1	ENSG00000010256	3	48642422	rs9166	3	48636507	T	G	0.0427435	-0.0045	0.019643	0.8188	0.609618	0.0390755		7.17e-55	-0.00738168	0.0322254	0.819	0.331375	20	0.943821	0.993(0.932-1.057)	D3S3191|QCR1|UQCR1	ubiquinol-cytochrome c reductase core protein 1	P31930
TTC19	ENSG00000011295	17	15925511	rs3760298	17	15905190	A	G	0.470179	-0.0175	0.0070872	0.01354	-0.398418	0.00766019		0	0.0439237	0.0178084	0.0136	0.390753	20	0.342337	1.045(1.009-1.082)	2010204O13Rik|MC3DN2	tetratricopeptide repeat domain 19	Q6DKK2
LARS2	ENSG00000011376	3	45510455	rs12630693	3	45560113	G	A	0.332008	0.0008	0.00794552	0.9198	-0.310982	0.00846336		1.42e-295	-0.0025725	0.0255499	0.92	0.843248	20	0.972919	0.997(0.949-1.049)	HLASA|LEURS|PRLTS4|mtLeuRS	leucyl-tRNA synthetase 2, mitochondrial	Q15031
SLC25A39	ENSG00000013306	17	42399615	rs12601548	17	42406560	T	C	0.390656	0.0115	0.00728438	0.1144	0.116312	0.0080916		7.49e-47	0.0988721	0.0630046	0.117	0.318362	20	0.706361	1.104(0.976-1.249)	CGI-69|CGI69	solute carrier family 25 member 39	Q9BZJ4
HEBP1	ENSG00000013583	12	13140502	rs3782567	12	13145613	C	T	0.493042	-0.0068	0.00706496	0.3358	-0.360035	0.00841283		0	0.0188871	0.019628	0.336	0.0632014	20	0.788246	1.019(0.981-1.059)	HBP|HEBP	heme binding protein 1	Q9NRV9
SLC30A9	ENSG00000014824	4	42041020	rs139876401	4	42172494	G	A	0.0357853	0.011	0.0249501	0.6593	-0.725503	0.0296484		3.07e-132	-0.0151619	0.0343957	0.659	0.77562	20	0.910195	0.985(0.921-1.054)	BILAPES|C4orf1|GAC63|HUEL|ZNT9	solute carrier family 30 member 9	Q6PML9
COX15	ENSG00000014919	10	101481729	rs12779255	10	101358685	A	T	0.408549	0.0101	0.00717792	0.1594	-0.168908	0.00807587		3.89e-97	-0.0597957	0.042592	0.16	0.143265	20	0.714611	0.942(0.867-1.024)	CEMCOX2	cytochrome c oxidase assembly homolog COX15	Q7KZN9
BID	ENSG00000015475	22	18237221	rs3788279	22	18200386	A	G	0.510934	-0.0023	0.00719437	0.7492	0.115453	0.00794574		7.8e-48	-0.0199215	0.0623293	0.749	0.478322	20	0.931556	0.98(0.868-1.108)	FP497	BH3 interacting domain death agonist	P55957
CHDH	ENSG00000016391	3	53865402	rs2680671	3	53780081	T	C	0.413519	-0.0104	0.00729014	0.1537	-0.0521338	0.00903375		7.88e-09	0.199487	0.144045	0.166	0.395537	20	0.722687	1.221(0.92-1.619)	-	choline dehydrogenase	Q8NE62
CYP24A1	ENSG00000019186	20	52780250	rs912505	20	52776841	G	A	0.206759	0.0051	0.00869919	0.5577	-0.152048	0.00977384		1.44e-54	-0.0335421	0.0572542	0.558	0.69482	20	0.86978	0.967(0.864-1.082)	CP24|CYP24|HCAI|HCINF1|P450-CC24	cytochrome P450 family 24 subfamily A member 1	Q07973
ALAS1	ENSG00000023330	3	52240222	rs411457	3	52228150	A	T	0.473161	-0.0074	0.00712216	0.2988	-0.0965741	0.00921808		1.11e-25	0.0766251	0.07411	0.301	0.0396858	20	0.788246	1.08(0.934-1.248)	ALAS|ALAS-H|ALAS3|ALASH|MIG4	5'-aminolevulinate synthase 1	P13196
GLRX2	ENSG00000023572	1	193070421	rs34961778	1	193073782	G	T	0.0626243	-0.0064	0.0155991	0.6816	-0.188529	0.0185272		2.54e-24	0.033947	0.0828082	0.682	0.0435103	20	0.919293	1.035(0.88-1.217)	CGI-133|GRX2	glutaredoxin 2	Q9NS18
TOMM34	ENSG00000025772	20	43579949	rs2234197	20	43589041	A	G	0.213718	-0.0051	0.00956502	0.5939	-0.787382	0.0087382		0	0.00647716	0.0121481	0.594	0.0782039	20	0.885862	1.006(0.983-1.031)	HTOM34P|TOM34|URCC3	translocase of outer mitochondrial membrane 34	Q15785
AGPAT4	ENSG00000026652	6	161623052	rs6455707	6	161566909	C	T	0.133201	-0.0092	0.0101665	0.3655	0.173044	0.011564		1.26e-50	-0.0531657	0.0588582	0.366	0.482171	20	0.815225	0.948(0.845-1.064)	1-AGPAT4|LPAAT-delta|dJ473J16.2	1-acylglycerol-3-phosphate O-acyltransferase 4	Q9NRZ5
MIPEP	ENSG00000027001	13	24383943	rs7997447	13	24461843	C	A	0.253479	0.0163	0.00864586	0.05939	-0.130596	0.0091672		4.75e-46	-0.124812	0.0667804	0.0616	0.46681	20	0.586535	0.883(0.774-1.006)	COXPD31|HMIP|MIP	mitochondrial intermediate peptidase	Q99797
TFB1M	ENSG00000029639	6	155607135	rs9371371	6	155625104	A	G	0.426441	0.009	0.00749776	0.23	0.218996	0.00799102		2.37e-165	0.0410966	0.0342698	0.23	0.138399	20	0.781188	1.042(0.974-1.114)	CGI-75|CGI75|mtTFB|mtTFB1	transcription factor B1, mitochondrial	Q8WVM0
BAK1	ENSG00000030110	6	33544174	rs210143	6	33546930	T	C	0.27336	0.0117	0.00781175	0.1342	0.668346	0.0121344		0	0.0175059	0.0116925	0.134	0.00622518	20	0.71252	1.018(0.995-1.041)	BAK|BAK-LIKE|BCL2L7|CDN1	BCL2 antagonist/killer 1	Q16611
FAM136A	ENSG00000035141	2	70526164	rs6708754	2	70514819	G	A	0.314115	-0.0066	0.00754486	0.3817	-0.193636	0.00836102		1.17e-118	0.0340845	0.0389918	0.382	0.159756	20	0.827347	1.035(0.959-1.117)	-	family with sequence similarity 136 member A	Q96C01
NSUN2	ENSG00000037474	5	6616378	rs2303711	5	6602544	T	C	0.324056	0.0056	0.00751058	0.4559	0.689315	0.00745879		0	0.00812401	0.0108961	0.456	0.343537	20	0.833967	1.008(0.987-1.03)	MISU|MRT5|SAKI|TRM4	NOP2/Sun RNA methyltransferase 2	Q08J23
AIFM2	ENSG00000042286	10	71875334	rs6480442	10	71900246	T	C	0.406561	-0.0105	0.00768777	0.172	-0.212478	0.00813937		3.2e-150	0.0494168	0.0362309	0.173	0.0480685	20	0.732282	1.051(0.979-1.128)	AMID|FSP1|PRG3	apoptosis inducing factor mitochondria associated 2	Q9BRQ8
TRIT1	ENSG00000043514	1	40327945	rs79540048	1	40313107	A	G	0.100398	0.014	0.0116882	0.231	-0.592786	0.012592		0	-0.0236173	0.0197238	0.231	0.695449	20	0.781188	0.977(0.94-1.015)	COXPD35|GRO1|IPPT|IPT|IPTase|MOD5|hGRO1	tRNA isopentenyltransferase 1	Q9H3H1
MRPS10	ENSG00000048544	6	42180071	rs55828715	6	42164560	G	C	0.362823	-0.0061	0.00740861	0.4103	-0.173399	0.0122227		1.11e-45	0.035179	0.0427978	0.411	0.867419	20	0.827366	1.036(0.952-1.126)	MRP-S10|PNAS-122	mitochondrial ribosomal protein S10	P82664
PTCD2	ENSG00000049883	5	71636123	rs10223066	5	71661588	G	A	0.259443	-0.0065	0.00817409	0.4265	-0.0875509	0.00928666		4.2e-21	0.0742425	0.0936954	0.428	0.0339797	20	0.827366	1.077(0.896-1.294)	-	pentatricopeptide repeat domain 2	Q8WV60
LETMD1	ENSG00000050426	12	51447976	rs7972608	12	51442616	A	C	0.083499	-0.0277	0.0143387	0.05338	-0.375162	0.0156653		9.56e-127	0.0738347	0.0383441	0.0542	0.119971	20	0.584005	1.077(0.999-1.161)	1110019O13Rik|HCCR|HCCR-1|HCCR-2|HCCR1|HCCR2|HCRR-2|SLC55A3	LETM1 domain containing 1	Q6P1Q0
AKR7A2	ENSG00000053371	1	19634549	rs2227295	1	19638309	A	G	0.27833	-0.0068	0.00815901	0.4046	-0.248637	0.00896025		1.8e-169	0.0273491	0.0328298	0.405	0.200277	20	0.827366	1.028(0.964-1.096)	AFAR|AFAR1|AFB1-AR1|AKR7	aldo-keto reductase family 7 member A2	O43488
MRPL43	ENSG00000055950	10	102738243	rs11190773	10	102722428	C	G	0.183897	-0.0126	0.00951006	0.1852	-0.445281	0.00969298		0	0.0282967	0.0213663	0.185	0.454597	20	0.745187	1.029(0.987-1.073)	L43mt|MRP-L43|bMRP36a	mitochondrial ribosomal protein L43	Q8N983
ALDH18A1	ENSG00000059573	10	97391079	rs11188397	10	97367511	C	A	0.492048	-0.0183	0.00711022	0.01006	-0.147078	0.0080883		6.91e-74	0.124424	0.0488251	0.0108	0.150335	20	0.32756	1.132(1.029-1.246)	ADCL3|ARCL3A|GSAS|P5CS|PYCS|SPG9|SPG9A|SPG9B	aldehyde dehydrogenase 18 family member A1	P54886
GATB	ENSG00000059691	4	152636915	rs1366907	4	152682749	C	T	0.378728	0.0058	0.00727649	0.4254	-0.350166	0.00900449		0	-0.0165636	0.0207844	0.425	0.188148	20	0.827366	0.984(0.944-1.024)	COXPD41|HSPC199|PET112|PET112L	glutamyl-tRNA amidotransferase subunit B	O75879
MPC1	ENSG00000060762	6	166787446	rs4367351	6	166672966	T	G	0.333002	0.0007	0.00709433	0.9214	0.458913	0.00915068		0	0.00152534	0.015459	0.921	0.451727	20	0.972919	1.002(0.972-1.032)	BRP44L|CGI-129|MPYCD|SLC54A1	mitochondrial pyruvate carrier 1	Q9Y5U8
ACAA1	ENSG00000060971	3	38171467	rs61095322	3	38168125	C	A	0.0506958	0.0201	0.0166159	0.2264	-0.45176	0.0271233		2.75e-62	-0.0444927	0.0368773	0.228	0.0864309	20	0.781188	0.956(0.89-1.028)	ACAA|PTHIO|THIO	acetyl-CoA acyltransferase 1	P09110
MRPS35	ENSG00000061794	12	27886467	rs1127787	12	27867727	A	G	0.172962	-0.0036	0.00939221	0.7015	-0.235118	0.0118354		8.08e-88	0.0153115	0.0399543	0.702	0.913091	20	0.919293	1.015(0.939-1.098)	HDCMD11P|MDS023|MRP-S28|MRPS28	mitochondrial ribosomal protein S35	P82673
MRPS24	ENSG00000062582	7	43907824	rs10265070	7	43910925	G	A	0.0864811	0.0055	0.0141449	0.6974	0.200117	0.0162106		5.2e-35	0.027484	0.0707183	0.698	0.0556919	20	0.919293	1.028(0.895-1.181)	HSPC335|MRP-S24|S24mt|bMRP-47|bMRP47	mitochondrial ribosomal protein S24	Q96EL2
SPHK2	ENSG00000063176	19	49128261	rs10426317	19	49148781	C	T	0.265408	0.0008	0.00788632	0.9192	0.171944	0.00870015		6.15e-87	0.00465267	0.0458661	0.919	0.0535254	20	0.972919	1.005(0.918-1.099)	SK 2|SK-2|SPK 2|SPK-2	sphingosine kinase 2	Q9NRA0
ISOC2	ENSG00000063241	19	55969031	rs751152	19	55973417	T	C	0.449304	-0.0031	0.00778284	0.6904	0.189111	0.0100389		3.7e-79	-0.0163925	0.0411641	0.69	0.218953	20	0.919293	0.984(0.907-1.066)	-	isochorismatase domain containing 2	Q96AB3
ADCK1	ENSG00000063761	14	78333890	rs80189371	14	78280201	T	C	0.0477137	-0.0217	0.0154995	0.1615	1.31824	0.0172335		0	-0.0164613	0.0117597	0.162	0.596691	20	0.719814	0.984(0.961-1.007)	-	aarF domain containing kinase 1	Q86TW2
HAGH	ENSG00000063854	16	1861408	rs171162	16	1884501	T	A	0.143141	0.011	0.0101399	0.278	0.376414	0.0115192		3.3e-234	0.0292232	0.026953	0.278	0.418126	20	0.788246	1.03(0.977-1.086)	GLO2|GLX2|GLXII|HAGH1	hydroxyacylglutathione hydrolase	Q16775
CASP8	ENSG00000064012	2	202125300	rs7560328	2	202164837	A	C	0.385686	-0.0064	0.00731008	0.3813	-0.21219	0.00808379		7.38e-152	0.0301617	0.0344698	0.382	0.281633	20	0.827347	1.031(0.963-1.103)	ALPS2B|CAP4|Casp-8|FLICE|MACH|MCH5	caspase 8	Q14790
NTHL1	ENSG00000065057	16	2093841	rs2516726	16	2095065	C	T	0.232604	0.0084	0.00879804	0.3397	0.109571	0.011519		1.87e-21	0.0766623	0.0806984	0.342	0.669693	20	0.788246	1.08(0.922-1.265)	FAP3|NTH1|OCTS3|hNTH1	nth like DNA glycosylase 1	P78549
OAT	ENSG00000065154	10	126096708	rs9422943	10	126084645	A	G	0.152087	-0.0087	0.0108747	0.4237	-0.31526	0.0112528		1.03e-172	0.0275963	0.0345086	0.424	0.812936	20	0.827366	1.028(0.961-1.1)	GACR|HOGA|OATASE|OKT	ornithine aminotransferase	P04181
KARS1	ENSG00000065427	16	75672081	rs60415088	16	75685695	T	G	0.0606362	-0.0279	0.0170618	0.102	0.193467	0.0211911		6.88e-20	-0.144211	0.0895933	0.107	0.049696	20	0.693489	0.866(0.726-1.032)	CMTRIB|DFNB89|KARS|KARS2|KRS	lysyl-tRNA synthetase 1	Q15046
MTHFD2	ENSG00000065911	2	74435190	rs1667600	2	74402277	C	T	0.464215	-0.0005	0.00646989	0.9384	0.17156	0.00794938		2.67e-103	-0.00291443	0.0377123	0.938	0.85907	20	0.981257	0.997(0.926-1.074)	NMDMC	methylenetetrahydrofolate dehydrogenase (NADP+ dependent) 2, methenyltetrahydrofolate cyclohydrolase	P13995
MTFR1	ENSG00000066855	8	66620232	rs10504389	8	66556187	T	C	0.154076	0.0055	0.0101119	0.5865	0.657497	0.0107522		0	0.00836506	0.01538	0.587	0.163788	20	0.87999	1.008(0.978-1.039)	CHPPR|FAM54A2	mitochondrial fission regulator 1	Q15390
FECH	ENSG00000066926	18	55234759	rs1062010	18	55215573	C	A	0.173956	-0.0003	0.0115066	0.9792	0.595363	0.0107908		0	-0.000503894	0.0193271	0.979	0.398371	20	0.996156	0.999(0.962-1.038)	EPP|EPP1|FCE	ferrochelatase	P22830
IDI1	ENSG00000067064	10	1090479	rs4880757	10	1080790	C	G	0.333002	-0.0084	0.00747624	0.2612	-0.13023	0.00832321		3.5e-55	0.0645013	0.0575558	0.262	0.0966283	20	0.788246	1.067(0.953-1.194)	IPP1|IPPI1	isopentenyl-diphosphate delta isomerase 1	Q13907
IARS2	ENSG00000067704	1	220294412	rs114623119	1	220353212	C	A	0.0168986	0.0057	0.0409512	0.8893	-0.336636	0.0458059		1.99e-13	-0.0169322	0.12167	0.889	0.574914	18	0.964925	0.983(0.775-1.248)	CAGSSS|ILERS	isoleucyl-tRNA synthetase 2, mitochondrial	Q9NSE4
COASY	ENSG00000068120	17	40715890	rs78695809	17	40730114	A	C	0.0626243	-0.0246	0.0176589	0.1636	-0.235658	0.019153		8.62e-35	0.104388	0.075413	0.166	0.843158	20	0.722687	1.11(0.958-1.287)	DPCK|NBIA6|NBP|PCH12|PPAT|UKR1|pOV-2	Coenzyme A synthase	Q13057
HDHD5	ENSG00000069998	22	17632289	rs2159068	22	17653955	C	G	0.2167	-0.017	0.0089766	0.05825	-0.240892	0.00996403		3.96e-129	0.0705709	0.0373781	0.059	0.0889929	20	0.586535	1.073(0.997-1.155)	CECR5	haloacid dehalogenase like hydrolase domain containing 5	Q9BXW7
POLB	ENSG00000070501	8	42212649	rs2272733	8	42157902	T	C	0.124254	0.0191	0.0107573	0.07581	-0.249559	0.0118075		3.74e-99	-0.0765352	0.0432573	0.0768	0.00290817	20	0.609345	0.926(0.851-1.008)	-	DNA polymerase beta	P06746
ALDH3A2	ENSG00000072210	17	19566180	rs11204407	17	19552719	G	A	0.290258	0.0001	0.00618488	0.9871	-0.179729	0.0085815		2.14e-97	-0.000556393	0.0344122	0.987	0.374653	20	0.996156	0.999(0.934-1.069)	ALDH10|FALDH|SLS	aldehyde dehydrogenase 3 family member A2	P51648
TRNT1	ENSG00000072756	3	3180581	rs1134196	3	3193903	C	T	0.159046	-0.0102	0.00913554	0.2642	0.465376	0.00975157		0	-0.0219178	0.0196358	0.264	0.646201	20	0.788246	0.978(0.941-1.017)	CCA1|CGI-47|MtCCA|RPEM|SIFD	tRNA nucleotidyl transferase 1	Q96Q11
ACADVL	ENSG00000072778	17	7124518	rs507506	17	7118322	A	G	0.416501	-0.0048	0.00712646	0.5006	0.321665	0.00795066		0	-0.0149224	0.022158	0.501	0.128071	20	0.851799	0.985(0.943-1.029)	ACAD6|LCACD|VLCAD	acyl-CoA dehydrogenase very long chain	P49748
SELENOO	ENSG00000073169	22	50647726	rs2272848	22	50646318	G	A	0.377734	0.0014	0.00736302	0.8492	-0.218876	0.010717		1.04e-92	-0.00639632	0.0336416	0.849	0.13848	20	0.949868	0.994(0.93-1.061)	SELO	selenoprotein O	Q9BVL4
SDHA	ENSG00000073578	5	237585	rs35947614	5	224397	G	A	0.143141	-0.009	0.0109705	0.412	0.177101	0.0125346		2.52e-45	-0.0508184	0.0620493	0.413	0.877541	20	0.827366	0.95(0.842-1.073)	CMD1GG|FP|PGL5|SDH1|SDH2|SDHF	succinate dehydrogenase complex flavoprotein subunit A	P31040
MRPS34	ENSG00000074071	16	1822523	rs2575329	16	1819433	G	A	0.430417	-0.0006	0.00686958	0.9304	0.137722	0.00807742		3.48e-65	-0.00435662	0.0498808	0.93	0.204669	20	0.977493	0.996(0.903-1.098)	COXPD32|MRP-S12|MRP-S34|MRPS12	mitochondrial ribosomal protein S34	P82930
BCS1L	ENSG00000074582	2	219525826	rs36085075	2	219526739	T	C	0.0258449	-0.0278	0.0244689	0.2559	0.523256	0.0269203		3.74e-84	-0.0531289	0.0468427	0.257	0.0236945	8	0.788246	0.948(0.865-1.039)	BCS|BCS1|BJS|FLNMS|GRACILE|Hs.6719|MC3DN1|PTD|h-BCS|h-BCS1	BCS1 homolog, ubiquinol-cytochrome c reductase complex chaperone	Q9Y276
ACAT1	ENSG00000075239	11	108005373	rs4550189	11	107986344	G	A	0.415507	0.0017	0.00739578	0.8182	0.377586	0.0116896		6.77e-229	0.00450228	0.0195875	0.818	0.0935998	20	0.943821	1.005(0.967-1.044)	ACAT|MAT|T2|THIL	acetyl-CoA acetyltransferase 1	P24752
SLC25A40	ENSG00000075303	7	87484277	rs7796247	7	87324386	A	G	0.0208748	0.0221	0.0223706	0.3232	-0.264467	0.0349279		3.68e-14	-0.0835644	0.0853045	0.327	0.50829	12	0.788246	0.92(0.778-1.087)	MCFP	solute carrier family 25 member 40	Q8TBP6
TIMM21	ENSG00000075336	18	71820971	rs12956301	18	71834423	G	A	0.275348	0.0062	0.00813005	0.4457	0.204703	0.00967663		2.51e-99	0.0302877	0.039742	0.446	0.897307	20	0.828917	1.031(0.954-1.114)	C18orf55|HSPC154|TIM21	translocase of inner mitochondrial membrane 21	Q9BVV7
SLC25A3	ENSG00000075415	12	98991657	rs28372744	12	98987445	A	G	0.0387674	-0.0164	0.0162512	0.3129	0.481379	0.016804		1.76e-180	-0.0340688	0.0337807	0.313	0.415959	20	0.788246	0.967(0.905-1.033)	OK/SW-cl.48|PHC|PTP	solute carrier family 25 member 3	Q00325
REXO2	ENSG00000076043	11	114315554	rs2365626	11	114286669	C	T	0.242545	-0.0042	0.00823641	0.6101	-0.0958809	0.0092401		3.17e-25	0.0438044	0.0860062	0.611	0.194497	20	0.895718	1.045(0.883-1.237)	CGI-114|REX2|RFN|SFN	RNA exonuclease 2	Q9Y3B8
UNG	ENSG00000076248	12	109542088	rs34263	12	109552849	G	A	0.193837	-0.0026	0.00870557	0.7652	-0.533526	0.0093422		0	0.00487324	0.0163173	0.765	0.335972	20	0.940587	1.005(0.973-1.038)	DGU|HIGM4|HIGM5|UDG|UNG1|UNG15|UNG2	uracil DNA glycosylase	P13051
ACACB	ENSG00000076555	12	109630215	rs2268405	12	109589593	G	A	0.192843	-0.0049	0.00850443	0.5645	-0.56872	0.00916456		0	0.00861583	0.0149543	0.565	0.65439	20	0.871236	1.009(0.98-1.039)	ACC2|ACCB|HACC275	acetyl-CoA carboxylase beta	O00763
MCCC1	ENSG00000078070	3	182783434	rs6443851	3	182819049	A	G	0.34493	-0.0018	0.00735638	0.8067	-0.251575	0.00835506		3.53e-199	0.00715492	0.0292423	0.807	0.0310246	20	0.943821	1.007(0.951-1.067)	MCC-B|MCCA	methylcrotonoyl-CoA carboxylase 1	Q96RQ3
NRDC	ENSG00000078618	1	52299670	rs2747525	1	52284018	A	C	0.363817	0.013	0.00736808	0.07767	-0.397737	0.0116484		1.58e-255	-0.0326849	0.0185497	0.0781	0.231315	20	0.609345	0.968(0.933-1.004)	NRD1|hNRD1|hNRD2	nardilysin convertase	O43847
CPOX	ENSG00000080819	3	98276271	rs10222524	3	98304896	A	T	0.295229	0.001	0.0076207	0.8956	-0.172601	0.00932334		1.63e-76	-0.0057937	0.0441532	0.896	0.813699	20	0.964925	0.994(0.912-1.084)	COX|CPO|CPX|HARPO|HCP	coproporphyrinogen oxidase	P36551
EXD2	ENSG00000081177	14	69683651	rs61981619	14	69491200	T	C	0.403579	-0.0064	0.00720207	0.3742	-0.114507	0.00800492		2.05e-46	0.0558917	0.0630175	0.375	0.193514	20	0.820431	1.057(0.935-1.197)	C14orf114|EXDL2	exonuclease 3'-5' domain containing 2	Q9NVH0
DELE1	ENSG00000081791	5	141312492	rs351259	5	141310649	C	T	0.307157	-0.0019	0.00794098	0.8109	-0.224381	0.00919068		1.21e-131	0.00846773	0.0353923	0.811	0.00453789	19	0.943821	1.009(0.941-1.081)	DELE|DELE1(L)|KIAA0141	DAP3 binding cell death enhancer 1	Q14154
ME2	ENSG00000082212	18	48440055	rs2427777	18	48450906	G	A	0.464215	0.0006	0.00728949	0.9344	-0.248638	0.00792098		2.79e-216	-0.00241315	0.0293178	0.934	0.781894	20	0.97945	0.998(0.942-1.057)	ODS1	malic enzyme 2	P23368
MRPL22	ENSG00000082515	5	154334800	rs28372688	5	154320596	G	A	0.114314	-0.0024	0.0113271	0.8322	-0.247632	0.0129876		4.77e-81	0.00969179	0.0457445	0.832	0.879186	20	0.945602	1.01(0.923-1.104)	HSPC158|L22mt|MRP-L22|MRP-L25|RPML25	mitochondrial ribosomal protein L22	Q9NWU5
LYRM2	ENSG00000083099	6	90313167	rs9353689	6	90390443	A	C	0.471173	0.0008	0.00668191	0.9047	-0.0882845	0.00793469		9.33e-29	-0.00906161	0.0756905	0.905	0.000951633	20	0.965483	0.991(0.854-1.149)	DJ122O8.2	LYR motif containing 2	Q9NU23
BCKDHB	ENSG00000083123	6	80936175	rs3805859	6	81048946	A	C	0.517893	0.0087	0.00708704	0.2196	-0.133985	0.00793665		6.12e-64	-0.0649327	0.053034	0.221	0.453545	20	0.774398	0.937(0.845-1.04)	BCKDE1B|BCKDH E1-beta|E1B	branched chain keto acid dehydrogenase E1 subunit beta	P21953
OXCT1	ENSG00000083720	5	41800394	rs66820325	5	41850769	T	C	0.251491	-0.012	0.00885983	0.1756	0.142345	0.00974619		2.6e-48	-0.0843022	0.062509	0.177	0.0568442	20	0.737072	0.919(0.813-1.039)	OXCT|SCOT	3-oxoacid CoA-transferase 1	P55809
STARD7	ENSG00000084090	2	96862580	rs2462774	2	96680179	G	A	0.294235	0.0144	0.0114545	0.2087	0.0595101	0.0105365		1.62e-08	0.241976	0.19719	0.22	0.0255824	20	0.774041	1.274(0.865-1.875)	FAME2|GTT1	StAR related lipid transfer domain containing 7	Q9NQZ5
NOA1	ENSG00000084092	4	57837262	rs1625691	4	57845740	C	T	0.297217	-0.0112	0.00767142	0.1443	-0.275053	0.00948014		4.43e-185	0.0407194	0.027926	0.145	0.030321	20	0.714611	1.042(0.986-1.1)	C4orf14|MTG3|hAtNOS1|hNOA1|mAtNOS1	nitric oxide associated 1	Q8NC60
HADHA	ENSG00000084754	2	26440549	rs2384361	2	26452209	T	C	0.208748	-0.0085	0.0118744	0.4741	-0.309988	0.0106863		5.2e-185	0.0274204	0.0383177	0.474	0.0005495	20	0.833967	1.028(0.953-1.108)	ECHA|GBP|HADH|LCEH|LCHAD|MTPA|TP-ALPHA	hydroxyacyl-CoA dehydrogenase trifunctional multienzyme complex subunit alpha	P40939
MTIF2	ENSG00000085760	2	55480107	rs182025571	2	55502638	C	T	0.0188867	-0.1468	0.169447	0.3863	-0.427825	0.032256		3.77e-40	0.343131	0.396911	0.387	0.508494	16	0.827366	1.409(0.647-3.068)	-	mitochondrial translational initiation factor 2	P46199
MRPL28	ENSG00000086504	16	418955	rs111711882	16	415220	T	A	0.0705765	-0.0157	0.0130542	0.2291	-0.17677	0.0162451		1.41e-27	0.0888161	0.0742981	0.232	0.279681	20	0.781188	1.093(0.945-1.264)	MAAT1|p15	mitochondrial ribosomal protein L28	Q13084
BAX	ENSG00000087088	19	49461563	rs11668424	19	49457040	A	G	0.383698	-0.0078	0.00766243	0.3087	-0.247683	0.00824452		2.77e-198	0.0314919	0.0309542	0.309	0.496852	20	0.788246	1.032(0.971-1.097)	BCL2L4	BCL2 associated X, apoptosis regulator	Q07812
PGS1	ENSG00000087157	17	76397958	rs12150161	17	76423599	A	G	0.170974	-0.0001	0.0159576	0.995	0.172205	0.0122369		5.6e-45	-0.000580702	0.0926661	0.995	0.96535	20	0.996156	0.999(0.833-1.198)	-	phosphatidylglycerophosphate synthase 1	Q32NB8
L2HGDH	ENSG00000087299	14	50741773	rs147507993	14	50620393	T	C	0.0198807	0.0503	0.0247811	0.04238	0.200516	0.0355286		1.66e-08	0.250853	0.131337	0.0561	NA	NA	0.584706	1.285(0.993-1.662)	C14orf160|L2HGA	L-2-hydroxyglutarate dehydrogenase	Q9H9P8
DNM1L	ENSG00000087470	12	32865310	rs3600	12	32896944	T	C	0.136183	-0.0111	0.0118424	0.3486	-0.229524	0.0127091		6.61e-73	0.0483609	0.0516649	0.349	0.181227	20	0.797979	1.05(0.948-1.161)	DLP1|DRP1|DVLP|DYMPLE|EMPF|EMPF1|HDYNIV|OPA5	dynamin 1 like	O00429
COQ9	ENSG00000088682	16	57488262	rs223869	16	57494992	A	C	0.0775348	-0.0095	0.0142405	0.5047	-0.250599	0.0158156		1.52e-56	0.0379092	0.0568762	0.505	0.94586	20	0.851879	1.039(0.929-1.161)	C16orf49|COQ10D5	coenzyme Q9	O75208
CRLS1	ENSG00000088766	20	6003717	rs6133282	20	5998717	C	T	0.341948	-0.0166	0.00727813	0.02256	0.400395	0.00791747		0	-0.0414591	0.0181959	0.0227	0.448957	20	0.440578	0.959(0.926-0.994)	C20orf155|CLS|CLS1|GCD10|dJ967N21.6	cardiolipin synthase 1	Q9UJA2
MAVS	ENSG00000088888	20	3838383	rs16988997	20	3845860	A	G	0.156064	0.0009	0.0103491	0.9307	0.350296	0.0110113		4.38e-222	0.00256925	0.0295439	0.931	0.776872	20	0.977493	1.003(0.946-1.062)	CARDIF|IPS-1|IPS1|VISA	mitochondrial antiviral signaling protein	Q7Z434
SLC8B1	ENSG00000089060	12	113766931	rs7962389	12	113769762	A	G	0.147117	0.0132	0.0109896	0.2297	0.369499	0.0134475		3.29e-166	0.0357241	0.0297704	0.23	0.437328	20	0.781188	1.036(0.978-1.099)	NCKX6|NCLX|SLC24A6	solute carrier family 8 member B1	Q6J4K2
SIRT4	ENSG00000089163	12	120745585	rs5634	12	120762837	G	A	0.0536779	-0.0426	0.0161885	0.008501	0.514626	0.0178113		1.45e-183	-0.0827785	0.031587	0.00878	0.103088	20	0.325902	0.921(0.865-0.979)	SIR2L4	sirtuin 4	Q9Y6E7
MRPS33	ENSG00000090263	7	140710441	rs801155	7	140767950	A	G	0.084493	0.0122	0.0121821	0.3166	-0.35852	0.0142818		4.59e-139	-0.0340288	0.0340059	0.317	0.0406314	20	0.788246	0.967(0.904-1.033)	CGI-139|MRP-S33|PTD003|S33mt	mitochondrial ribosomal protein S33	Q9Y291
NDUFB2	ENSG00000090266	7	140406583	rs2968550	7	140401122	G	A	0.154076	0.0292	0.010186	0.004148	-0.450437	0.0107747		0	-0.064826	0.0226667	0.00424	0.574184	20	0.214993	0.937(0.897-0.98)	AGGG|CI-AGGG	NADH:ubiquinone oxidoreductase subunit B2	O95178
MUL1	ENSG00000090432	1	20830298	rs12724366	1	20798620	G	A	0.147117	-0.004	0.0101634	0.6939	0.523207	0.0111783		0	-0.00764515	0.0194259	0.694	0.365788	20	0.919293	0.992(0.955-1.031)	C1orf166|GIDE|MAPL|MULAN|RNF218	mitochondrial E3 ubiquitin protein ligase 1	Q969V5
PDPR	ENSG00000090857	16	70171366	rs34729113	16	70060439	C	T	0.404573	0.0321	0.00980742	0.001064	0.0808235	0.0097873		1.48e-16	0.397162	0.130527	0.00234	0.000281799	20	0.153313	1.488(1.152-1.921)	PDP3	pyruvate dehydrogenase phosphatase regulatory subunit	Q8NCN5
DLD	ENSG00000091140	7	107551795	rs17154615	7	107559732	T	G	0.126243	0.0107	0.0111054	0.3353	0.132236	0.0119575		1.99e-28	0.0809162	0.0843003	0.337	0.787088	20	0.788246	1.084(0.919-1.279)	DLDD|DLDH|E3|GCSL|LAD|OGDC-E3|PHE3	dihydrolipoamide dehydrogenase	P09622
COMT	ENSG00000093010	22	19943314	rs9618717	22	19921978	G	A	0.483101	-0.0003	0.00679795	0.9648	0.275823	0.00785518		4.19e-270	-0.00108765	0.0246461	0.965	0.694738	20	0.991454	0.999(0.952-1.048)	HEL-S-98n	catechol-O-methyltransferase	P21964
ECHDC1	ENSG00000093144	6	127637304	rs9388571	6	127706262	T	C	0.279324	-0.0058	0.00812827	0.4755	0.283127	0.00894741		9.32e-220	-0.0204855	0.0287162	0.476	0.490022	20	0.833967	0.98(0.926-1.036)	HEL-S-76|MMCD|dJ351K20.2	ethylmalonyl-CoA decarboxylase 1	Q9NTX5
CRAT	ENSG00000095321	9	131865278	rs3118625	9	131873256	C	A	0.265408	-0.017	0.00779684	0.02923	-0.60228	0.00861028		0	0.0282261	0.0129518	0.0293	0.592814	20	0.496918	1.029(1.003-1.055)	CAT|CAT1|NBIA8	carnitine O-acetyltransferase	P43155
MRPS18A	ENSG00000096080	6	43647284	rs75886301	6	43571195	C	T	0.027833	-0.0409	0.0283074	0.1485	0.194543	0.0319143		1.09e-09	-0.210236	0.149539	0.16	0.510185	6	0.714611	0.81(0.605-1.086)	HumanS18b|MRP-S18-3|MRP-S18-a|MRPS18-3|S18bmt|S18mt-a	mitochondrial ribosomal protein S18A	Q9NVS2
ACOT7	ENSG00000097021	1	6389392	rs4908550	1	6463999	G	C	0.0904573	-0.0204	0.0122588	0.09609	0.33236	0.0148767		1.48e-110	-0.0613792	0.0369862	0.097	0.61456	20	0.663603	0.94(0.875-1.011)	ACH1|ACT|BACH|CTE-II|LACH|LACH1|hBACH	acyl-CoA thioesterase 7	O00154
ATP5F1D	ENSG00000099624	19	1243286	rs12983363	19	1241087	C	G	0.256461	-0.008	0.00906313	0.3774	-0.32457	0.0117312		1.73e-168	0.024648	0.0279377	0.378	0.458431	20	0.824901	1.025(0.97-1.083)	ATP5D|MC5DN5	ATP synthase F1 subunit delta	P30049
NDUFB7	ENSG00000099795	19	14679882	rs11085898	19	14679428	A	G	0.454274	0.0034	0.00712239	0.6331	0.0707188	0.0118807		2.64e-09	0.0480777	0.101038	0.634	0.0442604	12	0.909195	1.049(0.861-1.279)	B18|CI-B18	NADH:ubiquinone oxidoreductase subunit B7	P17568
TIMM13	ENSG00000099800	19	2426757	rs11881243	19	2420674	C	T	0.281312	0.0062	0.00780526	0.427	0.236266	0.00919666		1.5e-145	0.0262416	0.0330517	0.427	0.577815	20	0.827366	1.027(0.962-1.095)	TIM13|TIM13B|TIMM13A|TIMM13B|ppv1	translocase of inner mitochondrial membrane 13	Q9Y5L4
POLRMT	ENSG00000099821	19	625395	rs114872734	19	626162	G	A	0.158052	0.0126	0.0105397	0.2319	0.245686	0.019944		7.18e-35	0.0512851	0.0431007	0.234	0.916949	20	0.782431	1.053(0.967-1.145)	APOLMT|MTRNAP|MTRPOL|h-mtRPOL	RNA polymerase mitochondrial	O00411
SNAP29	ENSG00000099940	22	21229386	rs2072513	22	21099297	C	T	0.402584	0.0046	0.0075473	0.5422	0.639894	0.00739167		0	0.00718869	0.0117949	0.542	0.492269	20	0.86978	1.007(0.984-1.031)	CEDNIK|SNAP-29	synaptosome associated protein 29	O95721
BCL2L13	ENSG00000099968	22	18162504	rs2024229	22	18132812	G	T	0.313121	0	0	0.9975	-0.51787	0.00822787		0	0	0	#NAME?	0.704962	20	NA	1(1-1)	BCL-RAMBO|Bcl2-L-13|MIL1	BCL2 like 13	Q9BXK5
SLC25A1	ENSG00000100075	22	19164719	rs1780638	22	19177522	A	G	0.374751	-0.0041	0.00743445	0.5813	0.266471	0.00828412		5.19e-227	-0.0153863	0.0279037	0.581	0.196904	20	0.87999	0.985(0.932-1.04)	CMS23|CTP|D2L2AD|SEA|SLC20A3	solute carrier family 25 member 1	P53007
GCAT	ENSG00000100116	22	38208547	rs6000897	22	38199364	A	G	0.125249	-0.0116	0.0105294	0.2706	0.827012	0.010972		0	-0.0140264	0.0127332	0.271	0.203902	20	0.788246	0.986(0.962-1.011)	KBL	glycine C-acetyltransferase	O75600
PICK1	ENSG00000100151	22	38462013	rs3026685	22	38462680	T	C	0.318091	0.0078	0.00757109	0.3029	-0.580224	0.00803131		0	-0.0134431	0.0130499	0.303	0.224982	20	0.788246	0.987(0.962-1.012)	PICK|PRKCABP	protein interacting with PRKCA 1	Q9NRD5
HSCB	ENSG00000100209	22	29145761	rs6519752	22	28904181	G	A	0.149105	0.0092	0.00957035	0.3364	0.0785753	0.0114645		7.19e-12	0.117085	0.122991	0.341	0.101473	20	0.788246	1.124(0.883-1.431)	DNAJC20|HSC20|JAC1	HscB mitochondrial iron-sulfur cluster cochaperone	Q8IWL3
TOMM22	ENSG00000100216	22	39079385	rs5757194	22	39038790	C	A	0.295229	0.0027	0.00770142	0.7259	-0.115558	0.00899735		9.34e-38	-0.0233648	0.0666701	0.726	0.161887	20	0.924464	0.977(0.857-1.113)	1C9-2|MST065|MSTP065|TOM22	translocase of outer mitochondrial membrane 22	Q9NS69
CYB5R3	ENSG00000100243	22	43029710	rs60631826	22	43044572	A	G	0.112326	0.0052	0.0113519	0.6469	-0.462358	0.011758		0	-0.0112467	0.0245539	0.647	0.0375089	20	0.909195	0.989(0.942-1.038)	B5R|DIA1	cytochrome b5 reductase 3	P00387
BIK	ENSG00000100290	22	43516236	rs4988374	22	43506753	A	C	0.267396	0.0121	0.0085725	0.1581	-0.146138	0.00980211		2.89e-50	-0.0827986	0.0589227	0.16	0.239084	20	0.714611	0.921(0.82-1.033)	BIP1|BP4|NBK	BCL2 interacting killer	Q13323
TSPO	ENSG00000100300	22	43553384	rs739092	22	43544823	T	C	0.302187	0.0078	0.00793969	0.3259	-0.29096	0.00963647		2.87e-200	-0.0268078	0.0273024	0.326	0.32753	20	0.788246	0.974(0.923-1.027)	BPBS|BZRP|DBI|IBP|MBR|PBR|PBS|PKBS|PTBR|mDRC|pk18	translocator protein	P30536
MIEF1	ENSG00000100335	22	39904787	rs75911208	22	39905549	T	C	0.0656064	-0.038	0.016197	0.01897	-0.182745	0.0224073		3.47e-16	0.20794	0.0922258	0.0242	0.537405	20	0.453487	1.231(1.028-1.475)	AltMIEF1|HSU79252|MID51|MIEF1-MP|SMCR7L|dJ1104E15.3	mitochondrial elongation factor 1	Q9NQG6
SAMM50	ENSG00000100347	22	44378856	rs62228002	22	44356480	T	G	0.130219	0.014	0.0113723	0.2183	-0.844527	0.0112611		0	-0.0165773	0.0134677	0.218	0.915672	20	0.774041	0.984(0.958-1.01)	CGI-51|OMP85|SAM50|TOB55|TRG-3|YNL026W	SAMM50 sorting and assembly machinery component	Q9Y512
TXN2	ENSG00000100348	22	36870580	rs11089792	22	36874599	C	T	0.384692	0.0115	0.0073646	0.1184	0.110941	0.00814558		3.05e-42	0.103659	0.0668178	0.121	0.153427	20	0.710568	1.109(0.973-1.264)	COXPD29|MT-TRX|MTRX|TRX2|TXN	thioredoxin 2	Q99757
TRMU	ENSG00000100416	22	46740004	rs6520009	22	46713019	T	C	0.147117	-0.0024	0.0104003	0.8175	0.0962317	0.0118766		5.38e-16	-0.0249398	0.10812	0.818	0.843078	20	0.943821	0.975(0.789-1.206)	LCAL3|MTO2|MTU1|TRMT|TRMT1	tRNA mitochondrial 2-thiouridylase	O75648
SDR39U1	ENSG00000100445	14	24910541	rs4981523	14	24914730	T	G	0.0954274	-0.0298	0.0148334	0.04454	-0.414496	0.0154997		1.52e-157	0.0718945	0.0358875	0.0451	0.563602	20	0.565089	1.075(1.002-1.153)	C14orf124|HCDI	short chain dehydrogenase/reductase family 39U member 1	Q9NRG7
TIMM9	ENSG00000100575	14	58884772	rs73295846	14	59021231	T	G	0.0705765	0.0069	0.0136997	0.6145	-0.10144	0.0148556		8.59e-12	-0.0680207	0.13542	0.615	0.756346	20	0.898402	0.934(0.716-1.218)	TIM9|TIM9A	translocase of inner mitochondrial membrane 9	Q9Y5J7
GSTZ1	ENSG00000100577	14	77792583	rs2270421	14	77787088	T	C	0.287276	-0.0083	0.00766695	0.279	0.320482	0.00857257		6.95e-306	-0.0258985	0.0239332	0.279	0.518867	20	0.788246	0.974(0.93-1.021)	GSTZ1-1|MAAI|MAAID|MAI	glutathione S-transferase zeta 1	O43708
SPTLC2	ENSG00000100596	14	78027728	rs2272587	14	78023519	C	G	0.427435	0.0057	0.00710183	0.4222	0.370514	0.0077674		0	0.015384	0.0191702	0.422	0.286918	20	0.827366	1.016(0.978-1.054)	HSN1C|LCB2|LCB2A|NSAN1C|SPT2|hLCB2a	serine palmitoyltransferase long chain base subunit 2	O15270
ALKBH1	ENSG00000100601	14	78156555	rs56412551	14	78145196	G	A	0.270378	0.0078	0.00800066	0.3296	0.236826	0.00891741		2.09e-155	0.0329356	0.0338056	0.33	0.379051	20	0.788246	1.033(0.967-1.104)	ABH|ABH1|ALKBH|alkB|hABH	alkB homolog 1, histone H2A dioxygenase	Q13686
APEX1	ENSG00000100823	14	20924638	rs1760953	14	20890776	A	G	0.101392	-0.0293	0.0111951	0.008865	-0.148768	0.0133449		7.32e-29	0.19695	0.0772979	0.0108	0.822856	18	0.32756	1.218(1.046-1.417)	APE|APE1|APEN|APEX|APX|HAP1|REF1	apurinic/apyrimidinic endodeoxyribonuclease 1	P27695
UQCC1	ENSG00000101019	20	33945156	rs4911178	20	33952620	G	A	0.377734	-0.0675	0.00726447	1.52e-20	-0.456025	0.0083381	3651	0	0.148018	0.0161583	5.16e-20	0.00183513	20	4.45e-17	1.16(1.123-1.197)	BFZB|C20orf44|CBP3|UQCC	ubiquinol-cytochrome c reductase complex assembly factor 1	Q9NVA1
RAB5IF	ENSG00000101084	20	35237548	rs77914630	20	35227291	C	T	0.0874751	-0.015	0.012174	0.2179	-0.23266	0.0150505		6.6e-54	0.0644717	0.0524913	0.219	0.0034574	20	0.774041	1.067(0.962-1.182)	C20orf24|PNAS-11|RCAF1|RIP5	RAB5 interacting factor	Q9BUV8
MTG2	ENSG00000101181	20	60768354	rs11204465	20	60780679	T	C	0.114314	-0.0075	0.0110114	0.4958	0.204464	0.0147425		9.76e-44	-0.0366813	0.0539198	0.496	0.254154	20	0.848317	0.964(0.867-1.071)	GTPBP5|ObgH1|dJ1005F21.2	mitochondrial ribosome associated GTPase 2	Q9H4K7
NDUFAF5	ENSG00000101247	20	13782331	rs6079180	20	13786587	G	A	0.11829	-0.0022	0.01044	0.8331	0.605741	0.0126132		0	-0.00363192	0.0172353	0.833	0.210343	20	0.945602	0.996(0.963-1.031)	C20orf7|MC1DN16|bA526K24.2|dJ842G6.1	NADH:ubiquinone oxidoreductase complex assembly factor 5	Q5TEU4
IDH3B	ENSG00000101365	20	2641953	rs2235954	20	2644975	C	T	0.166004	0.015	0.00979572	0.1257	-0.169869	0.0103039		4.64e-61	-0.0883035	0.0579147	0.127	0.813693	20	0.71087	0.915(0.817-1.026)	RP46	isocitrate dehydrogenase (NAD(+)) 3 non-catalytic subunit beta	O43837
CDK5RAP1	ENSG00000101391	20	31968006	rs6141962	20	32110312	C	T	0.326044	0.0093	0.00770452	0.2274	-0.0710194	0.00871125		3.56e-16	-0.13095	0.109667	0.232	0.41931	20	0.781188	0.877(0.708-1.088)	C20orf34|C42|CGI-05|HSPC167	CDK5 regulatory subunit associated protein 1	Q96SZ6
PXMP4	ENSG00000101417	20	32301318	rs2747554	20	32299042	A	C	0.481113	-0.0039	0.00701419	0.5782	-0.0718816	0.00794939		1.53e-19	0.0542559	0.0977641	0.579	0.000678962	20	0.87999	1.056(0.872-1.279)	PMP24	peroxisomal membrane protein 4	Q9Y6I8
RBFA	ENSG00000101546	18	77800377	rs3744872	18	77805856	C	A	0.316103	-0.0054	0.00764023	0.4797	0.179251	0.00917295		4.9e-85	-0.0301254	0.0426511	0.48	0.778713	20	0.837571	0.97(0.893-1.055)	C18orf22|HsT169	ribosome binding factor A	Q8N0V3
METTL4	ENSG00000101574	18	2554516	rs949475	18	2570846	C	G	0.240557	-0.0085	0.00837948	0.3104	0.232782	0.0092357		3.57e-140	-0.0365148	0.0360262	0.311	0.213395	20	0.788246	0.964(0.898-1.035)	HsT661	methyltransferase like 4	Q8N3J2
MRPS31	ENSG00000102738	13	41324370	rs9577111	13	41272020	A	C	0.307157	-0.0077	0.00769029	0.3167	-0.127511	0.00851187		9.86e-51	0.0603869	0.0604453	0.318	0.402446	20	0.788246	1.062(0.944-1.196)	IMOGN38|MRP-S31|S31mt	mitochondrial ribosomal protein S31	Q92665
SLC25A15	ENSG00000102743	13	41373897	rs112420969	13	41276833	A	G	0.184891	-0.005	0.00976151	0.6085	-0.118294	0.0150704		4.18e-15	0.0422677	0.0826947	0.609	0.0414504	20	0.895718	1.043(0.887-1.227)	D13S327|HHH|LNC-HC|ORC1|ORNT1	solute carrier family 25 member 15	Q9Y619
VWA8	ENSG00000102763	13	42338108	rs12866839	13	42152254	T	C	0.148111	-0.0086	0.0102837	0.403	-0.198331	0.0125135		1.42e-56	0.0433618	0.0519233	0.404	0.626207	20	0.827366	1.044(0.943-1.156)	KIAA0564|P7BP2	von Willebrand factor A domain containing 8	A3KMH1
LYRM1	ENSG00000102897	16	20923759	rs11642550	16	20854647	A	G	0.318091	0.0056	0.00761667	0.4622	0.099737	0.00856597		2.48e-31	0.0561477	0.0765197	0.463	0.856269	20	0.833967	1.058(0.91-1.229)	A211C6.1	LYR motif containing 1	O43325
DHODH	ENSG00000102967	16	72050720	rs3213422	16	72042682	A	C	0.50994	0.0054	0.00695954	0.4378	0.102017	0.00797372		1.77e-37	0.0529322	0.0683445	0.439	0.0438025	20	0.828122	1.054(0.922-1.205)	DHOdehase|POADS|URA1	dihydroorotate dehydrogenase (quinone)	Q02127
CYB5B	ENSG00000103018	16	69479298	rs72797202	16	69519790	A	C	0.212724	0.012	0.00894196	0.1796	0.143957	0.00971515		1.12e-49	0.0833582	0.0623697	0.181	0.165575	20	0.742962	1.087(0.962-1.228)	CYB5-M|CYPB5M|OMB5	cytochrome b5 type B	O43169
NME3	ENSG00000103024	16	1821009	rs1178437	16	1831912	G	C	0.328032	-0.0082	0.00764417	0.2834	0.197481	0.00849849		1.92e-119	-0.041523	0.0387496	0.284	0.253443	20	0.788246	0.959(0.889-1.035)	DR-nm23|NDPK-C|NDPKC|NM23-H3|NM23H3|c371H6.2	NME/NM23 nucleoside diphosphate kinase 3	Q13232
CMC2	ENSG00000103121	16	81031786	rs1127390	16	81010073	T	C	0.229622	0.0157	0.00837908	0.06097	0.487843	0.0101209		0	0.0321825	0.0171888	0.0612	0.107374	20	0.586535	1.033(0.998-1.068)	2310061C15Rik|C16orf61|DC13	C-X9-C motif containing 2	Q9NRP2
MLYCD	ENSG00000103150	16	83941259	rs880087	16	83932518	G	A	0.388668	-0.0072	0.00863344	0.4043	-0.114484	0.00828824		2.13e-43	0.062891	0.0755492	0.405	0.170186	20	0.827366	1.065(0.918-1.235)	MCD	malonyl-CoA decarboxylase	O95822
HSDL1	ENSG00000103160	16	84167341	rs12923097	16	84143565	T	A	0.210736	-0.0019	0.00866817	0.8265	0.386368	0.00981592		0	-0.00491759	0.0224353	0.827	0.965395	20	0.945602	0.995(0.952-1.04)	SDR12C3	hydroxysteroid dehydrogenase like 1	Q3SXM5
NME4	ENSG00000103202	16	453546	rs6600214	16	444814	T	C	0.294235	0.0008	0.00766728	0.9169	0.512426	0.00937247		0	0.0015612	0.0149628	0.917	0.527783	20	0.972919	1.002(0.973-1.031)	NDPK-D|NM23H4|nm23-H4	NME/NM23 nucleoside diphosphate kinase 4	O00746
ANTKMT	ENSG00000103254	16	771591	rs12448432	16	778820	A	G	0.237575	-0.0127	0.00862292	0.1408	0.291477	0.0110865		2.42e-152	-0.0435711	0.0296299	0.141	0.0440116	20	0.71252	0.957(0.903-1.015)	ANT-KMT|C16orf24|FAM173A	adenine nucleotide translocase lysine methyltransferase	Q9BQD7
EARS2	ENSG00000103356	16	23551193	rs394908	16	23463305	G	C	0.161034	-0.0023	0.00963874	0.8114	-0.183227	0.0112672		1.84e-59	0.0125528	0.0526112	0.811	0.326138	20	0.943821	1.013(0.913-1.123)	COXPD12|MSE1|gluRS|mtGlnRS	glutamyl-tRNA synthetase 2, mitochondrial	Q5JPH6
BCKDK	ENSG00000103507	16	31120769	rs4889619	16	31128615	T	C	0.393638	-0.0092	0.00735034	0.2107	0.253408	0.00818436		1.72e-210	-0.0363051	0.0290296	0.211	0.0520997	20	0.774041	0.964(0.911-1.021)	BCKDKD|BDK	branched chain keto acid dehydrogenase kinase	O14874
LACTB	ENSG00000103642	15	63424129	rs2729779	15	63407173	T	C	0.267396	-0.0065	0.00833168	0.4353	-0.228308	0.00935865		1.91e-131	0.0284703	0.0365119	0.436	0.297986	20	0.828122	1.029(0.958-1.105)	G24|MRPL56	lactamase beta	P83111
MTFMT	ENSG00000103707	15	65308411	rs2280555	15	65262030	G	T	0.38171	0.0017	0.00959704	0.8594	-0.122739	0.00878248		2.2e-44	-0.0138506	0.0781971	0.859	0.0649933	20	0.951515	0.986(0.846-1.15)	COXPD15|FMT1|MC1DN27	mitochondrial methionyl-tRNA formyltransferase	Q96DP5
DECR1	ENSG00000104325	8	91038976	rs17623400	8	91138237	T	C	0.0745527	0.0087	0.0154596	0.5736	-1.19954	0.0261742		0	-0.00725276	0.0128889	0.574	0.782497	12	0.878842	0.993(0.968-1.018)	DECR|NADPH|SDR18C1	2,4-dienoyl-CoA reductase 1	Q16698
GDAP1	ENSG00000104381	8	75317236	rs7819394	8	75315857	A	G	0.457256	0.0124	0.00703889	0.07813	0.114397	0.00797839		1.26e-46	0.108394	0.0619929	0.0804	0.0762518	20	0.609345	1.114(0.987-1.258)	CMT4|CMT4A|CMTRIA	ganglioside induced differentiation associated protein 1	Q8TB36
GSR	ENSG00000104687	8	30560513	rs3594	8	30535660	A	C	0.406561	0.0078	0.00728186	0.2841	0.394374	0.00798361		0	0.0197782	0.0184687	0.284	0.766436	20	0.788246	1.02(0.984-1.058)	GR|GSRD|HEL-75|HEL-S-122m	glutathione-disulfide reductase	P00390
BNIP3L	ENSG00000104765	8	26301783	rs28595197	8	26298562	T	C	0.0308151	-0.0353	0.0219817	0.1083	0.186343	0.0219454		2.05e-17	-0.189436	0.120055	0.115	0.567525	6	0.706361	0.827(0.654-1.047)	BNIP3a|NIX	BCL2 interacting protein 3 like	O60238
DMPK	ENSG00000104936	19	46279392	rs7246377	19	46292259	A	G	0.466203	-0.0083	0.00709551	0.2421	0.281675	0.00778892		2.27e-286	-0.0294665	0.0252036	0.242	0.461264	20	0.788246	0.971(0.924-1.02)	DM|DM1|DM1PK|DMK|MDPK|MT-PK	DM1 protein kinase	Q09013
TIMM44	ENSG00000104980	19	8000204	rs34866300	19	8076877	G	A	0.083499	-0.0111	0.0141262	0.432	0.393375	0.0160757		3.07e-132	-0.0282173	0.0359288	0.432	0.480323	20	0.82752	0.972(0.906-1.043)	TIM44	translocase of inner mitochondrial membrane 44	O43615
TIMM50	ENSG00000105197	19	39977737	rs6508866	19	39984637	T	C	0.362823	0.0092	0.0073278	0.2093	-0.0520697	0.00821056		2.27e-10	-0.176686	0.143462	0.218	0.114606	20	0.774041	0.838(0.633-1.11)	MGCA9|TIM50|TIM50L	translocase of inner mitochondrial membrane 50	Q3ZCQ8
BBC3	ENSG00000105327	19	47730052	rs35368210	19	47699707	G	A	0.485089	-0.0132	0.00830571	0.112	0.0554615	0.00813862		9.45e-12	-0.238003	0.153775	0.122	0.133694	20	0.710568	0.788(0.583-1.065)	JFY-1|JFY1|PUMA	BCL2 binding component 3	Q96PG8
DMAC2	ENSG00000105341	19	41941922	rs9304593	19	41942875	C	A	0.408549	0.0198	0.0071539	0.005645	0.210031	0.00800892		1.39e-151	0.0942716	0.0342503	0.00592	0.017711	20	0.252853	1.099(1.028-1.175)	ATP5SL	distal membrane arm assembly complex 2	Q9NW81
MRPL4	ENSG00000105364	19	10366649	rs1059840	19	10370490	A	T	0.149105	-0.0018	0.0103931	0.8625	0.280195	0.0134796		5.72e-96	-0.00642409	0.0370935	0.863	0.603416	20	0.952389	0.994(0.924-1.069)	CGI-28|L4mt	mitochondrial ribosomal protein L4	Q9BYD3
ETFB	ENSG00000105379	19	51859047	rs8112785	19	51850485	T	C	0.427435	0.0073	0.00711808	0.3051	-0.194179	0.00799782		3.27e-130	-0.0375941	0.0366899	0.306	0.844165	20	0.788246	0.963(0.896-1.035)	FP585|MADD	electron transfer flavoprotein subunit beta	P38117
TMEM205	ENSG00000105518	19	11455323	rs651774	19	11431901	A	G	0.185885	-0.0061	0.0110786	0.5819	0.368639	0.0107379		2.74e-258	-0.0165473	0.0300565	0.582	0.448572	20	0.87999	0.984(0.927-1.043)	UNQ501	transmembrane protein 205	Q6UW68
BCAT2	ENSG00000105552	19	49306321	rs493841	19	49301877	C	T	0.497018	-0.0044	0.00749567	0.5572	-0.238613	0.00839209		7.89e-178	0.0184399	0.0314202	0.557	0.845279	20	0.86978	1.019(0.958-1.083)	BCAM|BCATM|BCT2|HVLI|PP18	branched chain amino acid transaminase 2	O15382
GCDH	ENSG00000105607	19	13013430	rs8012	19	13010520	A	G	0.478131	-0.0141	0.00709444	0.04687	-0.458059	0.00775151		0	0.030782	0.0154968	0.047	0.752114	20	0.565089	1.031(1-1.063)	ACAD5|GCD	glutaryl-CoA dehydrogenase	Q92947
ETHE1	ENSG00000105755	19	44021133	rs2682560	19	44044548	T	C	0.170974	-0.0004	0.0085304	0.9626	0.15185	0.011228		1.13e-41	-0.00263418	0.0561769	0.963	0.590204	20	0.991454	0.997(0.893-1.113)	HSCO|YF13H12	ETHE1 persulfide dioxygenase	O95571
GTPBP10	ENSG00000105793	7	89992653	rs917660	7	90032932	A	G	0.254473	-0.0109	0.00870855	0.2107	-0.272873	0.00979944		1.21e-170	0.0399453	0.0319465	0.211	0.397541	20	0.774041	1.041(0.978-1.108)	ObgH2|UG0751c10	GTP binding protein 10	A4D1E9
PMPCB	ENSG00000105819	7	102953913	rs6978630	7	102733599	C	G	0.186879	0.0171	0.00872998	0.05014	0.0675035	0.00959784		2.02e-12	0.25332	0.134248	0.0592	0.214244	20	0.586535	1.288(0.99-1.676)	Beta-MPP|MPP11|MPPB|MPPP52|P-52	peptidase, mitochondrial processing subunit beta	O75439
OGDH	ENSG00000105953	7	44697418	rs217384	7	44604017	T	G	0.429423	0.0068	0.00713994	0.3409	-0.116705	0.00807503		2.41e-47	-0.0582665	0.061312	0.342	0.074069	20	0.788246	0.943(0.837-1.064)	AKGDH|E1k|KGD1|OGDC|OGDH2	oxoglutarate dehydrogenase	Q02218
HIBADH	ENSG00000106049	7	27633837	rs62454870	7	27650526	G	A	0.248509	0.0201	0.00814102	0.01355	0.382505	0.00892882		0	0.0525483	0.0213187	0.0137	0.368241	20	0.342337	1.054(1.011-1.099)	NS5ATP1	3-hydroxyisobutyrate dehydrogenase	P31937
ABHD11	ENSG00000106077	7	73151810	rs13233747	7	73149302	A	G	0.355865	-0.0006	0.00809294	0.9409	-0.450665	0.00796843		0	0.00133137	0.0179578	0.941	0.540855	20	0.983056	1.001(0.967-1.037)	PP1226|WBSCR21	abhydrolase domain containing 11	Q8NFV4
GARS1	ENSG00000106105	7	30653973	rs2529449	7	30560535	G	A	0.0675944	0.0259	0.0206565	0.2099	-0.199021	0.0154076		3.61e-38	-0.130137	0.104279	0.212	0.262305	20	0.774041	0.878(0.716-1.077)	CMT2D|DSMAV|GARS|GlyRS|HMN5|SMAD1	glycyl-tRNA synthetase 1	P41250
CHCHD2	ENSG00000106153	7	56171765	rs2080141	7	56163770	C	T	0.222664	-0.0059	0.00857652	0.4915	1.07329	0.0090931		0	-0.00549714	0.00799104	0.492	0.0363237	20	0.846577	0.995(0.979-1.01)	C7orf17|MIX17B|MNRR1|NS2TP|PARK22	coiled-coil-helix-coiled-coil-helix domain containing 2	Q9Y6H1
PTCD1	ENSG00000106246	7	99039091	rs183517983	7	99934792	T	C	0.028827	-0.0429	0.0284958	0.1322	-0.532158	0.0363		1.16e-48	0.0806152	0.0538294	0.134	0.258682	15	0.71252	1.084(0.975-1.205)	-	pentatricopeptide repeat domain 1	O75127
CHCHD3	ENSG00000106554	7	132618238	rs10266231	7	132747418	G	T	0.39165	-0.0031	0.0071979	0.6667	0.102291	0.0120829		2.54e-17	-0.0303057	0.0704578	0.667	0.708843	20	0.912625	0.97(0.845-1.114)	MICOS19|MINOS3|Mic19|PPP1R22	coiled-coil-helix-coiled-coil-helix domain containing 3	Q9NX63
MRPL32	ENSG00000106591	7	42980178	rs644106	7	42950905	C	T	0.127237	-0.0126	0.0111721	0.2594	0.283779	0.0136612		7.66e-96	-0.0444008	0.039427	0.26	0.111152	20	0.788246	0.957(0.885-1.033)	HSPC283|L32mt|MRP-L32|bMRP-59b	mitochondrial ribosomal protein L32	Q9BYC8
COA1	ENSG00000106603	7	43708685	rs34064273	7	43654932	A	G	0.195825	-0.0096	0.00903513	0.288	0.4124	0.0112337		4.86e-295	-0.0232784	0.0219178	0.288	0.797555	20	0.788246	0.977(0.936-1.02)	C7orf44|MITRAC15	cytochrome c oxidase assembly factor 1 homolog	Q9GZY4
PLGRKT	ENSG00000107020	9	5397925	rs2381277	9	5381870	A	G	0.353877	-0.0073	0.00734827	0.3205	0.654003	0.00823307		0	-0.011162	0.0112367	0.321	0.687448	20	0.788246	0.989(0.967-1.011)	AD025|C9orf46|MDS030|PLG-RKT|Plg-R(KT)	plasminogen receptor with a C-terminal lysine	Q9HBL7
PHYH	ENSG00000107537	10	13332104	rs57057378	10	13160035	A	G	0.291252	0.0038	0.00777227	0.6249	-0.365766	0.00867504		0	-0.0103891	0.0212507	0.625	0.698896	20	0.900855	0.99(0.949-1.032)	LN1|LNAP1|PAHX|PHYH1|RD	phytanoyl-CoA 2-hydroxylase	O14832
MICU1	ENSG00000107745	10	74256498	rs12779570	10	74177771	C	T	0.392644	0.0341	0.00751726	5.73e-06	0.240682	0.00947389	897	2.23e-142	0.141681	0.0317271	7.98e-06	0.00131816	20	0.00343938	1.152(1.083-1.226)	CALC|CBARA1|EFHA3|MPXPS|ara CALC	mitochondrial calcium uptake 1	Q9BPX6
TWNK	ENSG00000107815	10	102750641	rs4919511	10	102752745	A	G	0.182903	-0.0091	0.00896912	0.3103	-0.13469	0.00982189		8.46e-43	0.0675628	0.0667731	0.312	0.816792	20	0.788246	1.07(0.939-1.219)	ATXN8|C10orf2|IOSCA|MTDPS7|PEO|PEO1|PEOA3|PRLTS5|SANDO|SCA8|TWINL	twinkle mtDNA helicase	Q96RR1
SFXN3	ENSG00000107819	10	102795994	rs11597056	10	102791911	A	C	0.217694	-0.0024	0.0106862	0.8223	0.258114	0.0120663		1.61e-101	-0.00929821	0.0414035	0.822	0.213609	20	0.944532	0.991(0.914-1.074)	BA108L7.2|SFX3|SLC56A3	sideroflexin 3	Q9BWM7
MTPAP	ENSG00000107951	10	30631053	rs3802622	10	30631692	A	T	0.439364	-0.004	0.00706725	0.5714	-0.271114	0.0087527		1.17e-210	0.0147539	0.0260718	0.571	0.995372	20	0.875804	1.015(0.964-1.068)	PAPD1|SPAX4|TENT6	mitochondrial poly(A) polymerase	Q9NVV4
PITRM1	ENSG00000107959	10	3197461	rs3752802	10	3186307	A	G	0.242545	0.0019	0.00776098	0.8066	0.579708	0.0084866		0	0.00327751	0.0133878	0.807	0.332341	20	0.943821	1.003(0.977-1.03)	MP1|PreP	pitrilysin metallopeptidase 1	Q5JRX3
TFAM	ENSG00000108064	10	60151881	rs4390300	10	60144207	A	G	0.467197	0.0102	0.00709085	0.1503	-0.575466	0.0072792		0	-0.0177248	0.012324	0.15	0.402019	20	0.714611	0.982(0.959-1.006)	MTDPS15|MTTF1|MTTFA|TCF6|TCF6L1|TCF6L2|TCF6L3	transcription factor A, mitochondrial	Q00059
PPIF	ENSG00000108179	10	81111159	rs7086293	10	81103247	T	C	0.462227	0.0102	0.0071708	0.1549	0.137536	0.00793191		2.36e-67	0.0741623	0.0523127	0.156	0.031446	20	0.714611	1.077(0.972-1.193)	CYP3|CyP-M|Cyp-D|CypD	peptidylprolyl isomerase F	P30405
SEPTIN4	ENSG00000108387	17	56607895	rs72628394	17	57121313	T	C	0.384692	-0.0018	0.00705084	0.7985	0.161622	0.00812589		4.99e-88	-0.0111371	0.043629	0.799	0.131903	20	0.943821	0.989(0.908-1.077)	ARTS|BRADEION|C17orf47|CE5B3|H5|MART|PNUTL2|SEP4|SEPT4|hCDCREL-2|hucep-7	septin 4	O43236
PNPO	ENSG00000108439	17	46022263	rs11079804	17	46020698	T	C	0.162028	0.0016	0.00935507	0.8642	0.321352	0.0104747		1.08e-206	0.00497896	0.029112	0.864	0.0147692	20	0.952389	1.005(0.949-1.064)	HEL-S-302|PDXPO	pyridoxamine 5'-phosphate oxidase	Q9NVS9
SLC25A11	ENSG00000108528	17	4841985	rs2243102	17	4839149	C	T	0.43837	0.0125	0.00713935	0.07997	-0.213933	0.00864537		3.47e-135	-0.0584295	0.0334553	0.0807	0.0297834	20	0.609345	0.943(0.883-1.007)	OGC|PGL6|SLC20A4	solute carrier family 25 member 11	Q02978
C1QBP	ENSG00000108561	17	5344123	rs12601627	17	5302203	G	A	0.440358	0.0162	0.0106687	0.1289	-0.0564998	0.00881651		1.47e-10	-0.286727	0.194057	0.14	0.58233	20	0.71252	0.751(0.513-1.098)	COXPD33|GC1QBP|HABP1|SF2AP32|SF2p32|gC1Q-R|gC1qR|p32	complement C1q binding protein	Q07021
AKAP10	ENSG00000108599	17	19844635	rs203477	17	19831819	C	A	0.394632	-0.0284	0.00723858	8.73e-05	0.621242	0.00744116	6970	0	-0.0457149	0.0116646	8.89e-05	0.461357	20	0.0191579	0.955(0.934-0.977)	AKAP-10|D-AKAP-2|D-AKAP2|PRKA10	A-kinase anchoring protein 10	O43572
MRPL27	ENSG00000108826	17	48447896	rs11868055	17	48449270	G	A	0.446322	-0.0031	0.00698323	0.6571	-0.165867	0.00804548		1.96e-94	0.0186896	0.0421111	0.657	0.747374	20	0.910195	1.019(0.938-1.107)	L27mt	mitochondrial ribosomal protein L27	Q9P0M9
DHRS7B	ENSG00000109016	17	21061627	rs12452369	17	21033736	T	C	0.435388	0.003	0.00742043	0.686	-0.131884	0.007992		3.55e-61	-0.0227473	0.0562817	0.686	0.89801	20	0.919293	0.978(0.875-1.092)	CGI-93|SDR32C1	dehydrogenase/reductase 7B	Q6IAN0
OCIAD1	ENSG00000109180	4	48835531	rs2572345	4	48854139	C	T	0.518887	-0.0042	0.00714227	0.5565	0.212476	0.00790207		2.99e-159	-0.019767	0.0336226	0.557	0.66942	20	0.86978	0.98(0.918-1.047)	ASRIJ|OCIA|TPA018	OCIA domain containing 1	Q9NX40
NDUFC1	ENSG00000109390	4	140205869	rs55919798	4	140304914	T	C	0.198807	0.0063	0.00913898	0.4906	0.257386	0.0152274		4.29e-64	0.0244769	0.0355364	0.491	0.334998	20	0.846577	1.025(0.956-1.099)	KFYI	NADH:ubiquinone oxidoreductase subunit C1	O43677
GRPEL1	ENSG00000109519	4	7065278	rs3857178	4	7066516	G	A	0.238569	0.0181	0.00850047	0.03323	-0.111658	0.00982161		5.99e-30	-0.162102	0.0774534	0.0364	0.466665	20	0.540979	0.85(0.731-0.99)	GrpE|HMGE|mt-GrpE#1	GrpE like 1, mitochondrial	Q9HAV7
HTATIP2	ENSG00000109854	11	20395280	rs7103934	11	20389743	A	T	0.332008	-0.009	0.00742554	0.2255	-0.492164	0.00786115		0	0.0182866	0.0150904	0.226	0.722159	20	0.781188	1.018(0.989-1.049)	CC3|SDR44U1|TIP30	HIV-1 Tat interactive protein 2	Q9BUP3
DNAJC4	ENSG00000110011	11	63999754	rs595880	11	64006466	T	G	0.335984	0.0066	0.0073668	0.3703	-0.0601274	0.00911269		4.16e-11	-0.109767	0.123644	0.375	0.188054	20	0.820431	0.896(0.703-1.142)	DANJC4|HSPF2|MCG18	DnaJ heat shock protein family (Hsp40) member C4	Q9NNZ3
FOXRED1	ENSG00000110074	11	126143488	rs633607	11	126086768	T	C	0.223658	-0.0185	0.00855801	0.03064	-0.800458	0.00865373		0	0.0231118	0.0106943	0.0307	0.821217	20	0.499309	1.023(1.002-1.045)	FP634|H17|MC1DN19	FAD dependent oxidoreductase domain containing 1	Q96CU9
CPT1A	ENSG00000110090	11	68566983	rs3018712	11	68522053	A	G	0.153082	-0.0195	0.00940996	0.03824	-0.369261	0.0106313		2.48e-264	0.0528082	0.0255286	0.0386	0.657433	20	0.56169	1.054(1.003-1.108)	CPT1|CPT1-L|L-CPT1	carnitine palmitoyltransferase 1A	P50416
PDHX	ENSG00000110435	11	34989757	rs3852515	11	34964082	T	C	0.328032	-0.0064	0.00757219	0.398	0.13745	0.00860286		1.84e-57	-0.0465625	0.0551677	0.399	0.167621	20	0.827366	0.955(0.857-1.064)	DLDBP|E3BP|OPDX|PDHXD|PDX1|proX	pyruvate dehydrogenase complex component X	O00330
ACCS	ENSG00000110455	11	44096623	rs2074038	11	44087989	T	G	0.120278	-0.011	0.0115859	0.3424	1.31917	0.0131363		0	-0.00833857	0.00878307	0.342	0.57696	20	0.788246	0.992(0.975-1.009)	ACS|PHACS	1-aminocyclopropane-1-carboxylate synthase homolog (inactive)	Q96QU6
NDUFS8	ENSG00000110717	11	67801097	rs3133268	11	67796801	C	G	0.2167	-0.0141	0.0083337	0.09066	0.371886	0.00936546		0	-0.0379149	0.0224296	0.091	0.706682	20	0.63774	0.963(0.921-1.006)	CI-23k|CI23KD|MC1DN2|TYKY	NADH:ubiquinone oxidoreductase core subunit S8	O00217
COQ5	ENSG00000110871	12	120956657	rs509445	12	121017243	C	A	0.279324	-0.0012	0.00765291	0.8754	0.770315	0.00860402		0	-0.0015578	0.00993479	0.875	0.703694	20	0.958386	0.998(0.979-1.018)	-	coenzyme Q5, methyltransferase	Q5HYK3
ACSS3	ENSG00000111058	12	81491063	rs12810791	12	81373361	G	A	0.05666	0.0131	0.0172956	0.4488	0.209107	0.0166375		3.15e-36	0.0626474	0.082862	0.45	0.0167703	20	0.828917	1.065(0.905-1.252)	-	acyl-CoA synthetase short chain family member 3	Q9H6R3
ACAD10	ENSG00000111271	12	112159380	rs10774634	12	112099245	G	A	0.16998	0.0166	0.00917565	0.07043	0.104784	0.0104402		1.05e-23	0.158421	0.0889782	0.075	0.827741	18	0.609345	1.172(0.984-1.395)	-	acyl-CoA dehydrogenase family member 10	Q6JQN1
ALDH2	ENSG00000111275	12	112226236	rs7969271	12	112156802	A	T	0.0894632	0.0095	0.0115652	0.4114	0.450267	0.0131472		4.65e-257	0.0210986	0.0256925	0.412	0.348715	20	0.827366	1.021(0.971-1.074)	ALDH-E2|ALDHI|ALDM	aldehyde dehydrogenase 2 family member	P05091
MRPL51	ENSG00000111639	12	6602078	rs4764601	12	6611078	C	T	0.309145	-0.0168	0.00784025	0.03213	-0.196189	0.00873785		1.2e-111	0.0856316	0.0401442	0.0329	0.350029	20	0.512663	1.089(1.007-1.179)	CDA09|HSPC241|MRP64|bMRP64	mitochondrial ribosomal protein L51	Q4U2R6
CHPT1	ENSG00000111666	12	102114321	rs2695284	12	102089318	G	A	0.394632	-0.0028	0.00707301	0.6922	-0.649163	0.00720879		0	0.00431325	0.0108957	0.692	0.234269	20	0.919293	1.004(0.983-1.026)	CPT|CPT1	choline phosphotransferase 1	Q8WUD6
NT5DC3	ENSG00000111696	12	104199603	rs10861116	12	104226032	A	C	0.168986	-0.0002	0.0122746	0.987	1.10638	0.00919168		0	-0.00018077	0.0110944	0.987	0.101311	20	0.996156	1(0.978-1.022)	TU12B1-TY|TU12B1TY	5'-nucleotidase domain containing 3	Q86UY8
LDHB	ENSG00000111716	12	21849533	rs138560021	12	21810834	A	G	0.0248509	0.0091	0.0264181	0.7305	-0.304299	0.0463234		5.07e-11	-0.0299048	0.0869357	0.731	0.240698	7	0.924464	0.971(0.818-1.151)	HEL-S-281|LDH-B|LDH-H|LDHBD|TRG-5	lactate dehydrogenase B	P07195
SMIM8	ENSG00000111850	6	88042174	rs9362420	6	88042823	A	G	0.115308	0.0067	0.0107732	0.534	0.330999	0.013688		3.47e-129	0.0202418	0.0325584	0.534	0.528207	20	0.865235	1.02(0.957-1.088)	C6orf162|dJ102H19.2	small integral membrane protein 8	Q96KF7
MTRF1L	ENSG00000112031	6	153316158	rs6921137	6	153308198	T	G	0.308151	0.0041	0.00754197	0.5867	0.854771	0.0157258		0	0.00479661	0.00882383	0.587	0.810802	20	0.87999	1.005(0.988-1.022)	HMRF1L|MRF1L|mtRF1a	mitochondrial translational release factor 1 like	Q9UGC7
MRPL18	ENSG00000112110	6	160215156	rs9365097	6	160211259	G	A	0.242545	0.0028	0.00826251	0.7347	0.606732	0.0095833		0	0.00461489	0.0136182	0.735	0.123957	20	0.924464	1.005(0.978-1.032)	HSPC071|L18mt|MRP-L18	mitochondrial ribosomal protein L18	Q9H0U6
FBXL4	ENSG00000112234	6	99358591	rs7771685	6	99395018	C	T	0.389662	-0.0025	0.00731702	0.7326	-0.13932	0.00812732		7.19e-66	0.0179443	0.0525299	0.733	0.697114	20	0.924464	1.018(0.918-1.129)	FBL4|FBL5|MTDPS13	F-box and leucine rich repeat protein 4	Q9UKA2
ALDH5A1	ENSG00000112294	6	24516257	rs3761793	6	24493922	A	G	0.154076	-0.0049	0.0109492	0.6545	-0.505768	0.0117598		0	0.00968824	0.0216499	0.655	0.29915	20	0.909195	1.01(0.968-1.054)	SSADH|SSDH	aldehyde dehydrogenase 5 family member A1	P51649
ACOT13	ENSG00000112304	6	24686278	rs3813686	6	24721024	C	A	0.126243	-0.0236	0.010799	0.02886	0.320769	0.0122208		7.55e-152	-0.0735732	0.0337824	0.0294	0.663816	20	0.496918	0.929(0.87-0.993)	HT012|PNAS-27|THEM2	acyl-CoA thioesterase 13	Q9NPJ3
MRPL2	ENSG00000112651	6	43024655	rs9462853	6	42910666	C	T	0.281312	0.0104	0.00802873	0.1952	0.204705	0.00901626		4.09e-114	0.0508048	0.0392847	0.196	0.731941	20	0.774041	1.052(0.974-1.136)	CGI-22|MRP-L14|RPML14	mitochondrial ribosomal protein L2	Q5T653
HARS2	ENSG00000112855	5	140074950	rs778597	5	140040665	A	G	0.425447	-0.0061	0.00711117	0.391	0.112711	0.00797602		2.44e-45	-0.0541208	0.0632083	0.392	0.216079	20	0.827366	0.947(0.837-1.072)	HARSL|HARSR|HO3|HisRS|PRLTS2	histidyl-tRNA synthetase 2, mitochondrial	P49590
NNT	ENSG00000112992	5	43655150	rs7710854	5	43824677	G	A	0.120278	-0.005	0.0109286	0.6473	0.654686	0.0113501		0	-0.00763725	0.0166934	0.647	0.286461	16	0.909195	0.992(0.96-1.025)	GCCD4	nicotinamide nucleotide transhydrogenase	Q13423
MRPS30	ENSG00000112996	5	44814778	rs6875287	5	44941630	T	C	0.371769	-0.0147	0.00727885	0.04343	0.0705245	0.00814483		4.77e-18	-0.208438	0.10598	0.0492	0.639109	20	0.566457	0.812(0.66-0.999)	MRP-S30|PAP|PDCD9|S30mt	mitochondrial ribosomal protein S30	Q9NP92
THG1L	ENSG00000113272	5	157163330	rs1039322	5	157186060	C	T	0.348907	-0.0141	0.00773945	0.06848	-0.451836	0.00798442		0	0.031206	0.0171378	0.0686	0.513926	20	0.607798	1.032(0.998-1.067)	ICF45|IHG-1|IHG1|SCAR28|THG1|hTHG1	tRNA-histidine guanylyltransferase 1 like	Q9NWX6
GOLPH3	ENSG00000113384	5	32149633	rs140018750	5	32192162	A	C	0.027833	-0.0228	0.0258841	0.3784	-0.760142	0.0256463		4.63e-193	0.0299944	0.0340667	0.379	0.0994127	20	0.824995	1.03(0.964-1.102)	GOPP1|GPP34|MIDAS|Vps74	golgi phosphoprotein 3	Q9H4A6
EHHADH	ENSG00000113790	3	184954095	rs7429119	3	185001311	T	C	0.16004	0.0149	0.00956009	0.1191	-0.279253	0.0106752		7.79e-151	-0.0533567	0.0342953	0.12	0.607217	20	0.710568	0.948(0.886-1.014)	ECHD|FRTS3|L-PBE|LBFP|LBP|MFE1|PBFE	enoyl-CoA hydratase and 3-hydroxyacyl CoA dehydrogenase	Q08426
TIMMDC1	ENSG00000113845	3	119230658	rs6775021	3	119245432	C	T	0.0208748	0.0151	0.0229517	0.5106	-0.250226	0.0251176		2.23e-23	-0.0603453	0.0919235	0.512	0.700158	5	0.856979	0.941(0.786-1.127)	C3orf1|MC1DN31	translocase of inner mitochondrial membrane domain containing 1	Q9NPL8
NIT2	ENSG00000114021	3	100063997	rs2289506	3	100064902	T	C	0.346918	-0.0053	0.00743598	0.476	-0.285626	0.0123037		3.24e-119	0.0185558	0.0260463	0.476	0.752549	20	0.833967	1.019(0.968-1.072)	HEL-S-8a	nitrilase family member 2	Q9NQR4
FAM162A	ENSG00000114023	3	122117102	rs6438724	3	122083688	A	G	0.408549	0.0057	0.00710795	0.4226	-0.105949	0.00842293		2.77e-36	-0.0537997	0.0672249	0.424	0.0595289	20	0.827366	0.948(0.831-1.081)	C3orf28|E2IG5|HGTD-P	family with sequence similarity 162 member A	Q96A26
OGG1	ENSG00000114026	3	9810765	rs148581921	3	9821764	A	G	0.0119284	0.002	0.0356808	0.9553	-0.342282	0.0404321		2.55e-17	-0.00584314	0.104246	0.955	0.808707	4	0.988247	0.994(0.81-1.22)	HMMH|HOGG1|MUTM|OGH1	8-oxoguanine DNA glycosylase	O15527
PCCB	ENSG00000114054	3	136012943	rs10935184	3	136153468	C	T	0.447316	0.0117	0.00712776	0.1007	0.441175	0.00759738		0	0.0265201	0.0161628	0.101	0.010856	20	0.680172	1.027(0.995-1.06)	-	propionyl-CoA carboxylase subunit beta	P05166
SLC25A36	ENSG00000114120	3	140679723	rs77567297	3	140701149	A	G	0.055666	-0.0065	0.0164815	0.6933	0.181334	0.0188371		6.19e-22	-0.0358455	0.0909668	0.694	0.586186	20	0.919293	0.965(0.807-1.153)	PNC2	solute carrier family 25 member 36	Q96CQ1
HEMK1	ENSG00000114735	3	50614474	rs2232245	3	50606807	A	G	0.124254	-0.0065	0.0108277	0.5483	-0.215387	0.0123763		7.8e-68	0.0301782	0.0503011	0.549	0.811239	20	0.86978	1.031(0.934-1.137)	HEMK|MPRMC|MTQ1	HemK methyltransferase family member 1	Q9Y5R4
DGUOK	ENSG00000114956	2	74170020	rs4777	2	74185876	A	T	0.390656	-0.0005	0.00690805	0.9423	-0.214435	0.00880942		7.12e-131	0.0023317	0.0322152	0.942	0.464633	20	0.983056	1.002(0.941-1.068)	MTDPS3|NCPH|PEOB4|dGK	deoxyguanosine kinase	Q16854
GPD2	ENSG00000115159	2	157381024	rs298232	2	157305187	G	A	0.457256	-0.0057	0.00713407	0.4243	0.389822	0.00779097		0	-0.0146221	0.0183032	0.424	0.0744926	20	0.827366	0.985(0.951-1.021)	GDH2|GPDM|mGDH|mGPDH	glycerol-3-phosphate dehydrogenase 2	P43304
NDUFS7	ENSG00000115286	19	1389554	rs111469573	19	876882	A	C	0.158052	0.0033	0.0141037	0.815	0.0842436	0.0148567		1.42e-08	0.0391721	0.167559	0.815	0.522818	20	0.943821	1.04(0.749-1.444)	CI-20|CI-20KD|MC1DN3|MY017|PSST	NADH:ubiquinone oxidoreductase core subunit S7	O75251
HTRA2	ENSG00000115317	2	74758488	rs72470544	2	74757554	T	G	0.027833	0.0213	0.0219249	0.3313	-0.296583	0.0291436		2.52e-24	-0.071818	0.074261	0.333	0.608365	20	0.788246	0.931(0.805-1.077)	MGCA8|OMI|PARK13|PRSS25	HtrA serine peptidase 2	O43464
MRPL19	ENSG00000115364	2	75895943	rs11692855	2	75896630	A	C	0.242545	0.008	0.00806289	0.3211	-0.324255	0.00892133		3.04e-289	-0.024672	0.0248752	0.321	0.107308	20	0.788246	0.976(0.929-1.024)	L19mt|MRP-L15|MRP-L19|MRPL15|RLX1|RPML15	mitochondrial ribosomal protein L19	P49406
GLS	ENSG00000115419	2	191787915	rs7562400	2	191836562	G	C	0.428429	0.0079	0.00717235	0.2707	0.224792	0.0080654		5.98e-171	0.0351437	0.0319316	0.271	0.54796	20	0.788246	1.036(0.973-1.103)	AAD20|CASGID|EIEE71|GAC|GAM|GDPAG|GLS1|KGA	glutaminase	O94925
EFHD1	ENSG00000115468	2	233509129	rs4524114	2	233488577	A	C	0.0218688	-0.0201	0.0263571	0.4457	0.518301	0.0348808		6.06e-50	-0.0387805	0.0509197	0.446	0.842328	11	0.828917	0.962(0.871-1.063)	MST133|MSTP133|PP3051|SWS2	EF-hand domain family member D1	Q9BUP0
COQ10B	ENSG00000115520	2	198329089	rs787976	2	198247147	C	T	0.212724	-0.0239	0.0113718	0.03558	-0.10404	0.0112783		2.84e-20	0.229719	0.112102	0.0404	0.0537644	20	0.56169	1.258(1.01-1.567)	-	coenzyme Q10B	Q9H8M1
HSPE1	ENSG00000115541	2	198366449	rs2565163	2	198354414	T	C	0.27336	-0.0134	0.00750022	0.074	0.134256	0.0139655		7.02e-22	-0.0998097	0.0568219	0.079	0.0190021	20	0.609345	0.905(0.81-1.012)	CPN10|EPF|GROES|HSP10	heat shock protein family E (Hsp10) member 1	P61604
SLC25A12	ENSG00000115840	2	172752823	rs6709156	2	172591944	C	T	0.276342	-0.0159	0.00787829	0.04357	0.203034	0.0092996		1.14e-105	-0.0783119	0.0389682	0.0445	0.947282	20	0.565089	0.925(0.857-0.998)	AGC1|ARALAR|EIEE39	solute carrier family 25 member 12	O75746
COX7A2L	ENSG00000115944	2	42578418	rs1981664	2	42577170	A	G	0.410537	-0.008	0.00715763	0.2637	0.36114	0.00860332		0	-0.0221521	0.0198266	0.264	0.69294	20	0.788246	0.978(0.941-1.017)	COX7AR|COX7RP|EB1|SIG81	cytochrome c oxidase subunit 7A2 like	O14548
SCP2	ENSG00000116171	1	53455138	rs1242331	1	53392908	A	G	0.347913	-0.0018	0.0075679	0.812	-0.724308	0.00742631		0	0.00248513	0.0104485	0.812	0.917569	20	0.943821	1.002(0.982-1.023)	NLTP|NSL-TP|SCP-2|SCP-CHI|SCP-X|SCPX	sterol carrier protein 2	P22307
MRPL37	ENSG00000116221	1	54668158	rs11206306	1	54689765	G	C	0.125249	-0.0147	0.010372	0.1564	-0.30053	0.012231		2.57e-133	0.0489135	0.0345695	0.157	0.847889	20	0.714611	1.05(0.981-1.124)	L2mt|L37mt|MRP-L2|MRP-L37|MRPL2|RPML2	mitochondrial ribosomal protein L37	Q9BZE1
PARK7	ENSG00000116288	1	8029958	rs35675666	1	8021973	T	G	0.16004	-0.0172	0.00936344	0.06622	0.409378	0.0107042		0	-0.042015	0.0228987	0.0665	0.312797	20	0.6034	0.959(0.917-1.003)	DJ-1|DJ1|GATD2|HEL-S-67p	Parkinsonism associated deglycase	Q99497
MECR	ENSG00000116353	1	29538419	rs4110942	1	29337802	G	A	0.0795229	-0.0143	0.0126236	0.2573	-0.151175	0.0143365		5.37e-26	0.0945921	0.0839837	0.26	0.252086	20	0.788246	1.099(0.932-1.296)	CGI-63|DYTOABG|ETR1|FASN2B|NRBF1	mitochondrial trans-2-enoyl-CoA reductase	Q9BV79
MFN2	ENSG00000116688	1	12056904	rs873458	1	12046089	G	A	0.473161	0.0033	0.0070961	0.6419	0.879647	0.00624334		0	0.00375151	0.00806704	0.642	0.0118505	20	0.909195	1.004(0.988-1.02)	CMT2A|CMT2A2|CMT2A2A|CMT2A2B|CPRP1|HMSN6A|HSG|MARF	mitofusin 2	O95140
AGMAT	ENSG00000116771	1	15905226	rs74054785	1	15910553	T	G	0.0755467	-0.0249	0.0132256	0.05974	0.117081	0.0137804		1.96e-17	-0.212673	0.115701	0.066	0.450114	20	0.6034	0.808(0.644-1.014)	-	agmatinase	Q9BSE5
CRYZ	ENSG00000116791	1	75185131	rs3806160	1	75200697	T	C	0.315109	0.0033	0.00751563	0.6606	0.864977	0.00772711		0	0.00381513	0.00868889	0.661	0.688005	20	0.910195	1.004(0.987-1.021)	-	crystallin zeta	Q08257
WARS2	ENSG00000116874	1	119628566	rs2148150	1	119572057	A	G	0.249503	0.0155	0.00823798	0.0599	0.643959	0.00873126		0	0.0240699	0.0127969	0.06	0.0576137	20	0.586535	1.024(0.999-1.05)	NEMMLAS|TrpRS|mtTrpRS	tryptophanyl tRNA synthetase 2, mitochondrial	Q9UGM6
MRPS15	ENSG00000116898	1	36925678	rs2275475	1	36926946	G	T	0.0904573	0.0039	0.0115401	0.7354	0.230559	0.0133068		2.97e-67	0.0169154	0.0500623	0.735	0.306597	20	0.924464	1.017(0.922-1.122)	DC37|MPR-S15|RPMS15|S15mt	mitochondrial ribosomal protein S15	P82914
KMO	ENSG00000117009	1	241727189	rs3819976	1	241695792	C	T	0.0318091	-0.0122	0.0223762	0.5856	-0.599324	0.0230235		2.21e-149	0.0203563	0.0373439	0.586	0.294537	20	0.87999	1.021(0.949-1.098)	dJ317G22.1	kynurenine 3-monooxygenase	O15229
ACADM	ENSG00000117054	1	76221648	rs17587071	1	76225083	C	A	0.305169	0.006	0.0077565	0.4392	0.360913	0.00868509		0	0.0166245	0.0214951	0.439	0.473512	17	0.828122	1.017(0.975-1.061)	ACAD1|MCAD|MCADH	acyl-CoA dehydrogenase medium chain	P11310
SDHB	ENSG00000117118	1	17362941	rs116216662	1	16747503	T	C	0.0168986	-0.008	0.034533	0.8168	-0.537458	0.0582673		2.86e-20	0.0148849	0.0642727	0.817	0.179125	3	0.943821	1.015(0.895-1.151)	CWS2|IP|PGL4|SDH|SDH1|SDH2|SDHIP	succinate dehydrogenase complex iron sulfur subunit B	P21912
HMGCL	ENSG00000117305	1	24146742	rs11714	1	24128467	C	T	0.0765408	0.0166	0.01293	0.1992	0.326631	0.0142518		3.03e-116	0.0508218	0.039648	0.2	0.181161	20	0.774041	1.052(0.973-1.137)	HL	3-hydroxy-3-methylglutaryl-CoA lyase	P35914
NSUN4	ENSG00000117481	1	46818336	rs41293273	1	46806393	C	T	0.277336	-0.005	0.00778119	0.5205	0.663303	0.00798164		0	-0.00753803	0.0117313	0.521	0.232954	20	0.862	0.992(0.97-1.016)	SHTAP	NOP2/Sun RNA methyltransferase 4	Q96CB9
ABCD3	ENSG00000117528	1	94934077	rs4477285	1	94876928	A	G	0.393638	0.0042	0.00725223	0.5625	0.29954	0.0078533		0	0.0140215	0.024214	0.563	0.548052	20	0.871236	1.014(0.967-1.063)	ABC43|CBAS5|PMP70|PXMP1|ZWS2	ATP binding cassette subfamily D member 3	P28288
PRDX6	ENSG00000117592	1	173452175	rs12744267	1	173486342	G	A	0.166004	0.0066	0.00902915	0.4648	0.327406	0.0101102		4.66e-230	0.0201585	0.0275849	0.465	0.640125	20	0.833967	1.02(0.967-1.077)	1-Cys|AOP2|HEL-S-128m|NSGPx|PRX|aiPLA2|p29	peroxiredoxin 6	P30041
DARS2	ENSG00000117593	1	173810662	rs7530546	1	173783417	T	C	0.271372	0.0058	0.00786759	0.461	-0.167662	0.00887842		1.54e-79	-0.0345934	0.0469611	0.461	0.126611	20	0.833967	0.966(0.881-1.059)	ASPRS|LBSL|MT-ASPRS|mtAspRS	aspartyl-tRNA synthetase 2, mitochondrial	Q6PI48
MTFR1L	ENSG00000117640	1	26152281	rs113271100	1	26183934	G	T	0.22664	-0.0226	0.0118014	0.05549	0.100457	0.013248		3.38e-14	-0.224971	0.121166	0.0634	0.282345	20	0.587643	0.799(0.63-1.013)	FAM54B|HYST1888|MST116|MSTP116	mitochondrial fission regulator 1 like	Q9H019
MTARC2	ENSG00000117791	1	220939858	rs17008587	1	220939821	G	A	0.141153	-0.011	0.0103829	0.2894	-0.217994	0.0219297		2.77e-23	0.0504601	0.0478988	0.292	0.159996	20	0.788246	1.052(0.958-1.155)	MARC2|MOSC2	mitochondrial amidoxime reducing component 2	Q969Z3
FASTKD2	ENSG00000118246	2	207643657	rs7594645	2	207646674	G	A	0.0467197	0.0302	0.01469	0.0398	-0.160581	0.017448		3.47e-20	-0.188067	0.0937349	0.0448	0.0149436	20	0.565089	0.829(0.69-0.996)	COXPD44|KIAA0971	FAST kinase domains 2	Q9NYY8
NDUFA8	ENSG00000119421	9	124908421	rs77945901	9	124908349	T	C	0.05666	-0.005	0.0155501	0.7478	0.345589	0.0178075		6.73e-84	-0.014468	0.045002	0.748	0.63062	20	0.931556	0.986(0.902-1.077)	CI-19KD|CI-PGIV|PGIV	NADH:ubiquinone oxidoreductase subunit A8	P51970
HDHD3	ENSG00000119431	9	116137489	rs3747816	9	116138013	T	C	0.180915	0.0041	0.0091815	0.6552	-0.598343	0.0105473		0	-0.00685226	0.0153454	0.655	0.651149	17	0.909195	0.993(0.964-1.023)	2810435D12Rik|C9orf158	haloacid dehalogenase like hydrolase domain containing 3	Q9BSH5
HSDL2	ENSG00000119471	9	115188453	rs4979108	9	115140133	T	C	0.28827	0.0015	0.00803451	0.8519	-0.423141	0.00850289		0	-0.00354492	0.0189879	0.852	0.0971637	20	0.949868	0.996(0.96-1.034)	C9orf99|SDR13C1	hydroxysteroid dehydrogenase like 2	Q6YN16
ACOT2	ENSG00000119673	14	74038340	rs10144816	14	74045907	T	C	0.393638	0.0026	0.00783479	0.74	0.227355	0.00950091		1.5e-126	0.0114359	0.0344639	0.74	0.280051	20	0.924464	1.012(0.945-1.082)	CTE-IA|CTE1A|MTE1|PTE2|PTE2A|ZAP128	acyl-CoA thioesterase 2	P49753
DLST	ENSG00000119689	14	75359521	rs143293593	14	74870117	T	C	0.0109344	-0.0099	0.03259	0.7613	0.640061	0.0791919		6.35e-16	-0.0154673	0.050953	0.761	NA	NA	0.938349	0.985(0.891-1.088)	DLTS|KGD2|PGL7	dihydrolipoamide S-succinyltransferase	P36957
ALDH6A1	ENSG00000119711	14	74537374	rs7148979	14	74547318	A	T	0.10338	0.0052	0.0114282	0.6491	0.107365	0.012168		1.11e-18	0.0484327	0.106584	0.65	0.474592	20	0.909195	1.05(0.852-1.293)	MMSADHA|MMSDH	aldehyde dehydrogenase 6 family member A1	Q02252
COQ6	ENSG00000119723	14	74423501	rs35897291	14	74415032	C	T	0.129225	-0.0128	0.0098793	0.1951	-0.400219	0.0109908		2.57e-290	0.0319825	0.0247004	0.195	0.228247	20	0.774041	1.032(0.984-1.084)	CGI-10|CGI10|COQ10D6	coenzyme Q6, monooxygenase	Q9Y2Z9
IDE	ENSG00000119912	10	94272637	rs139796044	10	94310394	A	C	0.0159046	-0.0354	0.0387134	0.3605	0.631689	0.0747791		2.98e-17	-0.0560402	0.0616435	0.363	0.506027	12	0.810637	0.946(0.838-1.067)	INSULYSIN	insulin degrading enzyme	P14735
GPAM	ENSG00000119927	10	113942379	rs79259123	10	113943513	G	T	0.05666	-0.036	0.0177455	0.04249	0.175499	0.0183025		8.91e-22	-0.205129	0.103352	0.0472	0.583099	17	0.565089	0.815(0.665-0.997)	GPAT|GPAT1	glycerol-3-phosphate acyltransferase, mitochondrial	Q9HCL2
MTHFD1L	ENSG00000120254	6	151304854	rs13201018	6	151211007	G	A	0.0904573	0.0098	0.0129102	0.4478	0.452701	0.0249065		8e-74	0.0216478	0.0285431	0.448	0.0465056	19	0.828917	1.022(0.966-1.081)	FTHFSDC1|MTC1THFS|dJ292B18.2	methylenetetrahydrofolate dehydrogenase (NADP+ dependent) 1 like	Q6UB35
MRPS14	ENSG00000120333	1	174986243	rs11808101	1	175014607	C	T	0.479125	-0.0097	0.0071816	0.1768	0.0583074	0.00805796		4.62e-13	-0.16636	0.125295	0.184	0.191296	20	0.744638	0.847(0.662-1.082)	COXPD38|DJ262D12.2|HSMRPS14|MRP-S14|S14mt	mitochondrial ribosomal protein S14	O60783
MTRF1	ENSG00000120662	13	41814123	rs7321681	13	41861460	T	G	0.277336	0.0066	0.00819841	0.4208	-0.217027	0.00927876		5.45e-121	-0.030411	0.0377984	0.421	0.0451194	20	0.827366	0.97(0.901-1.045)	MRF1|MTTRF1|RF1	mitochondrial translation release factor 1	O75570
DNAJC15	ENSG00000120675	13	43640192	rs2281780	13	43597995	T	G	0.253479	-0.0058	0.00829848	0.4846	-0.924616	0.0114502		0	0.00627288	0.00897539	0.485	0.242133	20	0.84296	1.006(0.989-1.024)	DNAJD1|HSD18|MCJ	DnaJ heat shock protein family (Hsp40) member C15	Q9Y5T4
MTERF2	ENSG00000120832	12	107376006	rs78419249	12	107370590	A	G	0.0318091	-0.0063	0.0197307	0.7495	-0.320804	0.0252781		6.63e-37	0.0196381	0.0615234	0.75	0.0139745	20	0.931556	1.02(0.904-1.151)	MTERFD3|mTERFL	mitochondrial transcription termination factor 2	Q49AM1
EPHX2	ENSG00000120915	8	27375688	rs1126452	8	27401964	C	A	0.236581	-0.0001	0.0113982	0.993	0.537341	0.00851975		0	-0.000186101	0.0212122	0.993	0.174017	20	0.996156	1(0.959-1.042)	ABHD20|CEH|SEH	epoxide hydrolase 2	P34913
LYPLA1	ENSG00000120992	8	54986757	rs80061022	8	54990830	T	C	0.0208748	0.038	0.10059	0.7056	-0.340168	0.0547792		5.31e-10	-0.11171	0.296253	0.706	0.873097	15	0.919293	0.894(0.5-1.598)	APT-1|APT1|LPL-I|LPL1|hAPT1	lysophospholipase 1	O75608
AKAP1	ENSG00000121057	17	55180581	rs3785486	17	55185683	A	G	0.485089	-0.0083	0.00713324	0.2446	0.0999103	0.00796276		4.12e-36	-0.0830745	0.0717028	0.247	0.00693037	20	0.788246	0.92(0.8-1.059)	AKAP|AKAP121|AKAP149|AKAP84|D-AKAP1|PPP1R43|PRKA1|SAKAP84|TDRD17	A-kinase anchoring protein 1	Q92667
CEP89	ENSG00000121289	19	33416402	rs73041748	19	33366562	C	T	0.33996	0.0091	0.00925915	0.3257	-0.225347	0.0100563		3.24e-111	-0.0403821	0.0411278	0.326	0.516431	20	0.788246	0.96(0.886-1.041)	CCDC123|CEP123	centrosomal protein 89	Q96ST8
ECHDC2	ENSG00000121310	1	53377270	rs1242331	1	53392908	A	G	0.347913	-0.0018	0.0075679	0.812	-0.564276	0.00785791		0	0.00318993	0.0134118	0.812	0.972691	20	0.943821	1.003(0.977-1.03)	-	enoyl-CoA hydratase domain containing 2	Q86YB7
CAT	ENSG00000121691	11	34477040	rs11032695	11	34447586	G	T	0.349901	0.0112	0.00731994	0.126	0.681117	0.0074574		0	0.0164436	0.0107485	0.126	0.120361	20	0.71087	1.017(0.995-1.038)	-	catalase	P04040
LIAS	ENSG00000121897	4	39469946	rs1048140	4	39478832	A	G	0.406561	-0.0037	0.0071516	0.6049	0.394543	0.00862173		0	-0.00937794	0.0181274	0.605	0.270099	20	0.894528	0.991(0.956-1.026)	HGCLAS|HUSSY-01|LAS|LIP1|LS|PDHLD	lipoic acid synthetase	O43766
MTIF3	ENSG00000122033	13	28017257	rs2146819	13	27997305	T	C	0.447316	-0.0047	0.00704694	0.5048	0.217774	0.011782		2.8e-76	-0.021582	0.03238	0.505	0.0084112	20	0.851879	0.979(0.918-1.043)	IF3mt	mitochondrial translational initiation factor 3	Q9H2K0
MTERF4	ENSG00000122085	2	242028108	rs55938551	2	242033593	A	G	0.0685885	0.0143	0.0140101	0.3074	-0.412174	0.0179228		4.97e-117	-0.0346941	0.0340242	0.308	0.152657	20	0.788246	0.966(0.904-1.033)	MTERFD2	mitochondrial transcription termination factor 4	Q7Z6M4
SERAC1	ENSG00000122335	6	158559924	rs13206168	6	158599688	A	G	0.430417	0.008	0.00715014	0.2632	0.377955	0.00780123		0	0.0211666	0.018923	0.263	0.794008	20	0.788246	1.021(0.984-1.06)	-	serine active site containing 1	Q96JX3
PRXL2A	ENSG00000122378	10	82180169	rs10788630	10	82206018	T	C	0.537773	-0.0074	0.00710744	0.2978	0.361086	0.00855787		0	-0.0204937	0.0196895	0.298	0.92924	20	0.788246	0.98(0.943-1.018)	Adrx|C10orf58|FAM213A|PAMM	peroxiredoxin like 2A	Q9BRX8
MRM2	ENSG00000122687	7	2277853	rs4719462	7	2266384	G	A	0.385686	0.0001	0.0102291	0.9922	0.194341	0.00802941		2.04e-129	0.00051456	0.052635	0.992	0.122489	20	0.996156	1.001(0.902-1.109)	FJH1|FTSJ2|HEL97|MTDPS17|RRMJ2	mitochondrial rRNA methyltransferase 2	Q9UI43
SLC25A51	ENSG00000122696	9	37891875	rs10973534	9	37772121	A	G	0.162028	-0.0064	0.00934644	0.4935	0.191205	0.0121048		3.33e-56	-0.0334719	0.0489277	0.494	0.0106795	20	0.846577	0.967(0.879-1.064)	CG7943|MCART1	solute carrier family 25 member 51	Q9H1U9
CISD1	ENSG00000122873	10	60039082	rs1339586	10	60017646	C	T	0.209742	0.013	0.0084357	0.1233	-0.874325	0.00832902		0	-0.0148686	0.00964928	0.123	0.289804	20	0.71087	0.985(0.967-1.004)	C10orf70|MDS029|ZCD1|mitoNEET	CDGSH iron sulfur domain 1	Q9NZ45
SLC25A16	ENSG00000122912	10	70264876	rs12767599	10	70247476	C	A	0.136183	-0.0211	0.0102863	0.04024	0.59115	0.0105246		0	-0.0356931	0.0174121	0.0404	0.0323048	20	0.56169	0.965(0.933-0.998)	D10S105E|GDA|GDC|HGT.1|ML7|hML7	solute carrier family 25 member 16	P16260
ACADS	ENSG00000122971	12	121170674	rs56178989	12	121161723	A	G	0.0656064	-0.0252	0.0157944	0.1106	-0.106633	0.0168419		2.43e-10	0.236325	0.15275	0.122	0.948872	20	0.710568	1.267(0.939-1.709)	ACAD3|SCAD	acyl-CoA dehydrogenase short chain	P16219
NLN	ENSG00000123213	5	65092788	rs2247193	5	65038375	A	C	0.23161	-0.0062	0.00818932	0.449	0.517467	0.00896447		0	-0.0119814	0.0158272	0.449	0.0391973	20	0.828917	0.988(0.958-1.019)	AGTBP|EP24.16|MEP|MOP	neurolysin	Q9BYT8
TSFM	ENSG00000123297	12	58189113	rs1599932	12	58177943	A	G	0.318091	-0.0111	0.00745301	0.1364	-0.284544	0.0087018		1.59e-234	0.0390098	0.02622	0.137	0.922969	20	0.71252	1.04(0.988-1.095)	EFTS|EFTSMT	Ts translation elongation factor, mitochondrial	P43897
SARDH	ENSG00000123453	9	136566879	rs10993770	9	136564575	A	C	0.383698	0	0	0.9984	0.245621	0.00915187		1.16e-158	0	0	#NAME?	0.432148	20	NA	1(1-1)	BPR-2|DMGDHL1|SAR|SARD|SDH	sarcosine dehydrogenase	Q9UL12
ATPAF1	ENSG00000123472	1	47118974	rs2476158	1	47124788	A	G	0.215706	-0.0101	0.00840693	0.2296	0.14869	0.0102942		2.73e-47	-0.0679266	0.0567353	0.231	0.445248	20	0.781188	0.934(0.836-1.044)	ATP11|ATP11p	ATP synthase mitochondrial F1 complex assembly factor 1	Q5TC12
NDUFAF4	ENSG00000123545	6	97341473	rs11759571	6	97338341	G	T	0.0447316	0.0059	0.0168226	0.7258	0.114331	0.0190488		1.95e-09	0.0516046	0.147391	0.726	0.0470596	11	0.924464	1.053(0.789-1.406)	C6orf66|HRPAP20|HSPC125|MC1DN15|My013|bA22L21.1	NADH:ubiquinone oxidoreductase complex assembly factor 4	Q9P032
METTL8	ENSG00000123600	2	172235536	rs11691073	2	172182957	C	T	0.239563	0.0059	0.00828342	0.4763	-0.2796	0.0091722		4.33e-204	-0.0211016	0.0296341	0.476	0.187794	20	0.833967	0.979(0.924-1.038)	TIP	methyltransferase like 8	Q9H825
COQ8B	ENSG00000123815	19	41210773	rs66599479	19	41248855	C	A	0.145129	-0.0113	0.0100975	0.2631	-0.138963	0.011274		6.56e-35	0.0813166	0.0729617	0.265	0.010161	20	0.788246	1.085(0.94-1.251)	ADCK4|NPHS9	coenzyme Q8B	Q96D53
FAM210B	ENSG00000124098	20	54938845	rs75823737	20	54924979	C	G	0.185885	0.006	0.00946187	0.526	0.257619	0.0119775		1.29e-102	0.0232902	0.0367441	0.526	0.52968	20	0.863626	1.024(0.952-1.1)	5A3|C20orf108|dJ1167H4.1	family with sequence similarity 210 member B	Q96KR6
ATP5F1E	ENSG00000124172	20	57603979	rs73135120	20	57792413	T	C	0.0119284	0.0333	0.0361751	0.3573	-0.694977	0.0426094		8.32e-60	-0.0479152	0.0521351	0.358	0.450222	10	0.807843	0.953(0.861-1.056)	ATP5E|ATPE|MC5DN3	ATP synthase F1 subunit epsilon	P56381
FASTKD3	ENSG00000124279	5	7864211	rs162029	5	7865527	A	G	0.17992	0.0235	0.00921776	0.01079	-0.289121	0.0102679		1.93e-174	-0.0812809	0.0320124	0.0111	0.165415	20	0.32756	0.922(0.866-0.982)	-	FAST kinase domains 3	Q14CZ7
MCEE	ENSG00000124370	2	71347091	rs72837605	2	71339855	C	T	0.39662	-0.0095	0.00736186	0.1969	0.238017	0.00814392		8.99e-188	-0.0399132	0.0309602	0.197	0.425948	20	0.774041	0.961(0.904-1.021)	GLOD2|MCE	methylmalonyl-CoA epimerase	Q96PE7
SIRT5	ENSG00000124523	6	13593675	rs2804920	6	13585282	C	T	0.305169	0.0063	0.00761892	0.4083	-0.306697	0.00840948		3.27e-291	-0.0205414	0.0248482	0.408	0.428355	20	0.827366	0.98(0.933-1.029)	SIR2L5	sirtuin 5	Q9NXA8
MRS2	ENSG00000124532	6	24414481	rs12523750	6	24399680	A	G	0.309145	0.008	0.00803794	0.3196	0.278613	0.00877355		2.62e-221	0.0287137	0.028864	0.32	0.958671	20	0.788246	1.029(0.973-1.089)	HPT|MRS2L	magnesium transporter MRS2	Q9HD23
AARS2	ENSG00000124608	6	44274227	rs1044690	6	44245241	C	G	0.237575	-0.0047	0.00812807	0.5631	-0.0957154	0.00934794		1.32e-24	0.0491039	0.0850544	0.564	0.524447	20	0.871236	1.05(0.889-1.241)	AARSL|COXPD8|LKENP|MT-ALARS|MTALARS	alanyl-tRNA synthetase 2, mitochondrial	Q5JTZ9
MOCS1	ENSG00000124615	6	39884822	rs3800349	6	39902200	T	C	0.0178926	-0.0546	0.0298012	0.06693	0.635867	0.0388986		4.58e-60	-0.085867	0.0471604	0.0686	0.0026679	20	0.607798	0.918(0.837-1.007)	MIG11|MOCOD|MOCS1A|MOCS1B	molybdenum cofactor synthesis 1	Q9NZB8
GOT2	ENSG00000125166	16	58754648	rs863944	16	58766287	A	C	0.38171	0.0166	0.00721749	0.02145	0.23992	0.00798426		2.24e-198	0.0691898	0.0301709	0.0218	0.402997	20	0.437014	1.072(1.01-1.137)	KAT4|KATIV|KYAT4|mitAAT	glutamic-oxaloacetic transaminase 2	P00505
CLYBL	ENSG00000125246	13	100404153	rs8000435	13	100310215	C	G	0.10835	-0.0057	0.011655	0.6248	-0.48704	0.0127476		0	0.0117033	0.0239323	0.625	0.0444146	20	0.900855	1.012(0.965-1.06)	CLB	citramalyl-CoA lyase	Q8N0X4
DMAC2L	ENSG00000125375	14	50790660	rs7146558	14	50784919	C	A	0.439364	-0.0027	0.00712685	0.7048	0.232592	0.00794634		2.48e-188	-0.0116083	0.0306436	0.705	0.213138	20	0.919293	0.988(0.931-1.05)	ATP5S|ATPW|FB|HSU79253	distal membrane arm assembly complex 2 like	Q99766
SLC25A35	ENSG00000125434	17	8194871	rs869773	17	8192922	T	C	0.0497018	-0.0019	0.017676	0.9144	-0.231959	0.0197735		8.86e-32	0.00819109	0.0762063	0.914	0.309562	20	0.97254	1.008(0.868-1.171)	-	solute carrier family 25 member 35	Q3KQZ1
MRPS7	ENSG00000125445	17	73260104	rs7225349	17	73240009	G	A	0.202783	-0.0119	0.00940149	0.2056	-0.699071	0.0110109		0	0.0170226	0.0134512	0.206	0.329837	20	0.774041	1.017(0.991-1.044)	COXPD34|MRP-S|MRP-S7|RP-S7|RPMS7|S7mt|bMRP27a	mitochondrial ribosomal protein S7	Q9Y2R9
SLC25A19	ENSG00000125454	17	73277332	rs10852759	17	73192415	C	T	0.240557	0.0065	0.0110061	0.5548	0.105354	0.0104534		6.88e-24	0.0616969	0.104647	0.555	0.308509	20	0.86978	1.064(0.866-1.306)	DNC|MCPHA|MUP1|THMD3|THMD4|TPC	solute carrier family 25 member 19	Q9HC21
CHCHD5	ENSG00000125611	2	113344334	rs6542066	2	113377547	C	G	0.255467	0.018	0.00827484	0.02961	0.128529	0.0102265		3.16e-36	0.140047	0.0653385	0.0321	0.299311	20	0.512411	1.15(1.012-1.307)	C2orf9|CHTM1|MIC14|MIX14	coiled-coil-helix-coiled-coil-helix domain containing 5	Q9BSY4
SLC25A23	ENSG00000125648	19	6450652	rs10404423	19	6461011	C	G	0.469185	0.0034	0.00734199	0.6433	-0.2603	0.0130527		1.75e-88	-0.0130618	0.0282134	0.643	0.755681	16	0.909195	0.987(0.934-1.043)	APC2|MCSC2|SCaMC-3	solute carrier family 25 member 23	Q9BV35
ALKBH7	ENSG00000125652	19	6373743	rs117884284	19	6381986	C	A	0.0914513	-0.0088	0.0122991	0.4743	0.328162	0.0261818		4.86e-36	-0.026816	0.0375397	0.475	0.619709	20	0.833967	0.974(0.904-1.048)	ABH7|SPATA11|UNQ6002	alkB homolog 7	Q9BT30
CLPP	ENSG00000125656	19	6365191	rs61354472	19	6346866	T	G	0.026839	0.0061	0.0213016	0.7746	0.630672	0.0257211		9.13e-133	0.00967222	0.0337784	0.775	0.830932	20	0.943821	1.01(0.945-1.079)	DFNB81|PRLTS3	caseinolytic mitochondrial matrix peptidase proteolytic subunit	Q16740
PANK2	ENSG00000125779	20	3888545	rs73084523	20	3875626	C	T	0.187873	-0.0081	0.00932798	0.3852	-0.312609	0.0105337		1.52e-193	0.0259109	0.0298519	0.385	0.734966	20	0.827366	1.026(0.968-1.088)	C20orf48|HARP|HSS|NBIA1|PKAN	pantothenate kinase 2	Q9BZ23
MGME1	ENSG00000125871	20	17960660	rs62209760	20	17954551	A	C	0.136183	0.0125	0.0115011	0.2771	-0.934625	0.0127774		0	-0.0133743	0.0123069	0.277	0.773934	20	0.788246	0.987(0.963-1.011)	C20orf72|DDK1|MTDPS11|bA504H3.4	mitochondrial genome maintenance exonuclease 1	Q9BQP7
MRPS26	ENSG00000125901	20	3027745	rs561843	20	3017674	T	G	0.481113	0.0045	0.00713949	0.5285	0.11779	0.00793972		8.62e-50	0.0382034	0.0606664	0.529	0.0921735	20	0.863626	1.039(0.922-1.17)	C20orf193|GI008|MRP-S13|MRP-S26|MRPS13|NY-BR-87|RPMS13|dJ534B8.3	mitochondrial ribosomal protein S26	Q9BYN8
COX6B1	ENSG00000126267	19	36144444	rs4806187	19	36149761	A	G	0.488072	-0.0054	0.00733318	0.4615	0.353716	0.00776754		0	-0.0152665	0.0207345	0.462	0.502629	20	0.833967	0.985(0.946-1.026)	COX6B|COXG|COXVIb1	cytochrome c oxidase subunit 6B1	P14854
PRDX5	ENSG00000126432	11	64087421	rs1047206	11	64089216	G	C	0.161034	0.0006	0.0101367	0.9528	0.841784	0.0101932		0	0.000712772	0.0120419	0.953	0.956465	20	0.988247	1.001(0.977-1.025)	ACR1|AOEB166|B166|HEL-S-55|PLP|PMP20|PRDX6|PRXV|SBBI10|prx-V	peroxiredoxin 5	P30044
TRAP1	ENSG00000126602	16	3734619	rs4786429	16	3728517	C	T	0.284294	-0.0001	0.0147755	0.9946	-0.587983	0.0125114		0	0.000170073	0.0251292	0.995	0.774114	20	0.996156	1(0.952-1.051)	HSP 75|HSP75|HSP90L|TRAP-1	TNF receptor associated protein 1	Q12931
TRMT5	ENSG00000126814	14	61443122	rs17097938	14	61448049	G	C	0.0516899	-0.0242	0.018938	0.2013	0.266783	0.0287018		1.47e-20	-0.0907105	0.0716541	0.206	0.124414	18	0.774041	0.913(0.794-1.051)	COXPD26|KIAA1393|TRM5	tRNA methyltransferase 5	Q32P41
RHOT1	ENSG00000126858	17	30524933	rs7208838	17	30468566	C	T	0.188867	-0.0017	0.00924467	0.8541	-0.393825	0.0103052		0	0.00431664	0.0234743	0.854	0.0489095	20	0.949868	1.004(0.959-1.052)	ARHT1|MIRO-1|MIRO1	ras homolog family member T1	Q8IXI2
GFER	ENSG00000127554	16	2035979	rs6366	16	2014031	C	G	0.190855	0.0039	0.00941488	0.6787	-0.0848698	0.0127824		3.15e-11	-0.0459527	0.111149	0.679	0.835898	16	0.919293	0.955(0.768-1.188)	ALR|ERV1|HERV1|HPO|HPO1|HPO2|HSS|MMCHD|MPMCD	growth factor, augmenter of liver regeneration	P55789
PNKD	ENSG00000127838	2	219173315	rs1473901	2	219188838	C	T	0.389662	-0.0218	0.00720041	0.002465	-0.531465	0.00760247		0	0.0410187	0.0135609	0.00249	0.0684915	20	0.153313	1.042(1.015-1.07)	BRP17|DYT8|FKSG19|FPD1|KIPP1184|MR-1|MR-1S|MR1|PDC|PKND1|PNKD1|R1|TAHCCP2	PNKD metallo-beta-lactamase domain containing	Q8N490
ECHS1	ENSG00000127884	10	135181588	rs10466126	10	135186806	A	G	0.232604	0.0089	0.00855344	0.2981	0.250181	0.0118365		3.68e-99	0.0355742	0.0342304	0.299	0.558657	20	0.788246	1.036(0.969-1.108)	ECHS1D|SCEH	enoyl-CoA hydratase, short chain 1	P30084
STYXL1	ENSG00000127952	7	75651489	rs113056502	7	75667901	A	G	0.10835	0.0172	0.012089	0.1548	1.33059	0.0116906		0	0.0129266	0.00908616	0.155	0.0981022	20	0.714611	1.013(0.995-1.031)	DUSP24|MK-STYX|MKSTYX	serine/threonine/tyrosine interacting like 1	Q9Y6J8
PAICS	ENSG00000128050	4	57314720	rs1967559	4	57305699	A	G	0.15507	-0.0081	0.00970643	0.404	-0.138679	0.0109768		1.37e-36	0.0584082	0.0701445	0.405	0.893844	20	0.827366	1.06(0.924-1.216)	ADE2|ADE2H1|AIRC|PAIS	phosphoribosylaminoimidazole carboxylase and phosphoribosylaminoimidazolesuccinocarboxamide synthase	P22234
MPST	ENSG00000128309	22	37420769	rs2075938	22	37266322	A	G	0.305169	0.0093	0.00834691	0.2652	0.0792236	0.00879246		2.05e-19	0.117389	0.106161	0.269	0.908457	20	0.788246	1.125(0.913-1.385)	MST|TST2|TUM1	mercaptopyruvate sulfurtransferase	P25325
TST	ENSG00000128311	22	37411290	rs7290003	22	37408829	A	G	0.2833	-0.0019	0.00827051	0.8183	0.230357	0.00886198		5.82e-149	-0.00824808	0.0359044	0.818	0.203118	20	0.943821	0.992(0.924-1.064)	RDS	thiosulfate sulfurtransferase	Q16762
NDUFA5	ENSG00000128609	7	123187680	rs4483092	7	123091122	G	A	0.297217	0.0026	0.00950328	0.7844	-0.110188	0.0184817		2.49e-09	-0.0235961	0.086337	0.785	0.159342	20	0.943821	0.977(0.825-1.157)	B13|CI-13KD-B|CI-13kB|NUFM|UQOR13	NADH:ubiquinone oxidoreductase subunit A5	Q16718
MTX2	ENSG00000128654	2	177168438	rs7602195	2	177173027	C	T	0.201789	0.0066	0.00831063	0.4271	0.168676	0.00940756		6.9e-72	0.0391283	0.0493182	0.428	0.626706	20	0.827366	1.04(0.944-1.145)	metaxin-2	metaxin 2	O75431
IVD	ENSG00000128928	15	40712916	rs7165012	15	40654038	A	G	0.467197	0.0014	0.00694755	0.8403	-0.430107	0.00773247		0	-0.003255	0.0161532	0.84	0.272187	20	0.947637	0.997(0.966-1.029)	ACAD2	isovaleryl-CoA dehydrogenase	P26440
DUT	ENSG00000128951	15	48629389	rs964611	15	48597514	A	C	0.16998	-0.0167	0.00979705	0.08827	0.314482	0.0107876		7.83e-187	-0.0531032	0.0312062	0.0888	0.396267	20	0.63774	0.948(0.892-1.008)	dUTPase	deoxyuridine triphosphatase	P33316
BCL2L2	ENSG00000129473	14	23774483	rs34425415	14	23691428	C	T	0.0298211	-0.0071	0.0253834	0.7797	-0.275703	0.0397519		4.05e-12	0.0257524	0.0921429	0.78	NA	NA	0.943821	1.026(0.857-1.229)	BCL-W|BCL2-L-2|BCLW|PPP1R51	BCL2 like 2	Q92843
ECSIT	ENSG00000130159	19	11628360	rs34803265	19	11618630	A	G	0.083499	0.0026	0.0148485	0.861	0.215889	0.0176015		1.39e-34	0.0120432	0.0687856	0.861	0.538561	20	0.951515	1.012(0.884-1.158)	SITPEC	ECSIT signaling integrator	Q9BQ95
GTPBP3	ENSG00000130299	19	17449636	rs11666309	19	17451187	G	A	0.342942	-0.007	0.00748837	0.3499	0.165277	0.00944049		1.26e-68	-0.0423533	0.0453727	0.351	0.235754	20	0.800429	0.959(0.877-1.048)	COXPD23|GTPBG3|MSS1|MTGP1|THDF1	GTP binding protein 3, mitochondrial	Q969Y2
MRPL34	ENSG00000130312	19	17410535	rs8100232	19	17422951	A	G	0.426441	-0.0054	0.00717687	0.4518	0.50404	0.00876183		0	-0.0107134	0.0142399	0.452	0.159882	20	0.828987	0.989(0.962-1.017)	L34mt	mitochondrial ribosomal protein L34	Q9BQ48
RTN4IP1	ENSG00000130347	6	107048138	rs2054365	6	107077502	A	G	0.383698	0.0053	0.00715738	0.459	0.3168	0.011776		2.07e-159	0.0167298	0.0226013	0.459	0.865347	20	0.833967	1.017(0.973-1.063)	NIMP|OPA10	reticulon 4 interacting protein 1	Q8WWV3
QRSL1	ENSG00000130348	6	107096872	rs12216505	6	107092785	C	A	0.38171	0.001	0.00743444	0.893	-0.41709	0.00774169		0	-0.00239757	0.0178246	0.893	0.441561	20	0.964925	0.998(0.963-1.033)	COXPD40|GatA	glutaminyl-tRNA amidotransferase subunit QRSL1	Q9H0R6
MTRES1	ENSG00000130349	6	107360976	rs72935705	6	107373407	A	G	0.0387674	0.0008	0.0207191	0.9692	-0.337018	0.0415846		5.3e-16	-0.00237376	0.0614785	0.969	NA	NA	0.994221	0.998(0.884-1.125)	C6orf203|HSPC230|PRED31	mitochondrial transcription rescue factor 1	Q9P0P8
NDUFA10	ENSG00000130414	2	240898343	rs10166776	2	240967312	A	G	0.343936	0.0087	0.00793831	0.2731	-0.527968	0.00792437		0	-0.0164783	0.0150376	0.273	0.489419	20	0.788246	0.984(0.955-1.013)	CI-42KD|CI-42k|MC1DN22	NADH:ubiquinone oxidoreductase subunit A10	O95299
C12orf65	ENSG00000130921	12	123729984	rs6488869	12	123815668	A	C	0.0506958	0.0182	0.0189994	0.3381	0.217354	0.0216195		8.86e-24	0.0837344	0.0878081	0.34	1.02e-05	20	0.788246	1.087(0.915-1.292)	COXPD7|SPG55	chromosome 12 open reading frame 65	Q9H3J6
COX4I1	ENSG00000131143	16	85836444	rs96603	16	85815097	C	T	0.198807	-0.0037	0.00896753	0.6799	0.207191	0.0105277		3.16e-86	-0.0178579	0.0432909	0.68	0.016088	20	0.919293	0.982(0.902-1.069)	COX IV-1|COX4|COX4-1|COXIV|COXIV-1	cytochrome c oxidase subunit 4I1	P13073
MRPS25	ENSG00000131368	3	15095404	rs36093951	3	15104337	A	C	0.198807	-0.0028	0.0122018	0.8185	-0.382811	0.0108818		4.2e-271	0.00731431	0.0318748	0.819	0.384718	20	0.943821	1.007(0.946-1.072)	MRP-S25|RPMS25	mitochondrial ribosomal protein S25	P82663
ACLY	ENSG00000131473	17	40054978	rs34200091	17	40014216	A	G	0.161034	0.0138	0.00953469	0.1478	-0.195424	0.0108784		3.7e-72	-0.0706157	0.0489479	0.149	0.00353539	20	0.714611	0.932(0.847-1.026)	ACL|ATPCL|CLATP	ATP citrate lyase	P53396
NDUFA2	ENSG00000131495	5	140022847	rs778593	5	140027216	C	T	0.403579	-0.0061	0.00705145	0.387	-0.33236	0.00948257		3.95e-269	0.0183536	0.0212227	0.387	0.273379	20	0.827366	1.019(0.977-1.062)	B8|CD14|CIB8|MC1DN13	NADH:ubiquinone oxidoreductase subunit A2	O43678
CKMT2	ENSG00000131730	5	80545660	rs11953113	5	80582099	T	C	0.112326	-0.0099	0.0121142	0.4138	-0.248977	0.0135955		6.49e-75	0.0397628	0.0487043	0.414	0.814984	20	0.827366	1.041(0.946-1.145)	SMTCK	creatine kinase, mitochondrial 2	P17540
TIMM10B	ENSG00000132286	11	6504293	rs17243759	11	6518932	G	A	0.354871	0.0099	0.00741783	0.182	-0.171376	0.00929048		5.57e-76	-0.0577677	0.0433971	0.183	0.816932	20	0.744085	0.944(0.867-1.028)	FXC1|TIM10B|Tim9b	translocase of inner mitochondrial membrane 10B	Q9Y5J6
IMMT	ENSG00000132305	2	86396974	rs12475126	2	86421332	G	A	0.522863	-0.0078	0.00705942	0.2692	0.533306	0.00737329		0	-0.0146258	0.0132386	0.269	0.177361	20	0.788246	0.985(0.96-1.011)	HMP|MICOS60|MINOS2|Mic60|P87|P87/89|P89|PIG4|PIG52	inner membrane mitochondrial protein	Q16891
MRPL35	ENSG00000132313	2	86433748	rs13353	2	86437898	C	T	0.0755467	-0.0214	0.0139752	0.1257	0.610989	0.0159946		0	-0.0350252	0.0228915	0.126	0.113175	20	0.71087	0.966(0.923-1.01)	L35mt|MRP-L35	mitochondrial ribosomal protein L35	Q9NZE8
COQ3	ENSG00000132423	6	99829678	rs17059591	6	99920024	A	T	0.0675944	0.0235	0.0153547	0.1259	0.107648	0.0171886		3.78e-10	0.218303	0.146835	0.137	0.115255	20	0.71252	1.244(0.933-1.659)	DHHBMT|DHHBMTASE|UG0215E05|bA9819.1	coenzyme Q3, methyltransferase	Q9NZJ6
GRSF1	ENSG00000132463	4	71693580	rs6814981	4	71691743	C	T	0.0188867	-0.0178	0.0224135	0.4271	-0.166778	0.0270612		7.14e-10	0.106729	0.135502	0.431	0.774575	9	0.827443	1.113(0.853-1.451)	-	G-rich RNA sequence binding factor 1	Q12849
RIDA	ENSG00000132541	8	99122020	rs2447506	8	99126876	A	G	0.40159	0.0064	0.00713014	0.3694	0.222799	0.0079142		2.28e-174	0.0287254	0.0320188	0.37	0.538589	20	0.815703	1.029(0.967-1.096)	HRSP12|P14.5|PSP|UK114|hp14.5	reactive intermediate imine deaminase A homolog	P52758
PCBD2	ENSG00000132570	5	134292122	rs12658868	5	134160995	G	A	0.138171	-0.0115	0.0113065	0.3091	0.0867312	0.0136606		2.17e-10	-0.132594	0.132025	0.315	0.390936	20	0.788246	0.876(0.676-1.134)	DCOH2|DCOHM|PHS2	pterin-4 alpha-carbinolamine dehydratase 2	Q9H0N5
ERAL1	ENSG00000132591	17	27185020	rs4795457	17	27087929	T	C	0.193837	0.0141	0.00887696	0.1122	-0.21736	0.00975022		4.34e-110	-0.0648694	0.0409435	0.113	0.985825	20	0.706361	0.937(0.865-1.015)	CEGA|ERA|ERA-W|ERAL1A|ERAL1B|H-ERA|HERA-A|HERA-B|PRLTS6	Era like 12S mitochondrial rRNA chaperone 1	O75616
DAP3	ENSG00000132676	1	155683277	rs6662953	1	155754448	T	C	0.297217	-0.0119	0.00780207	0.1272	-0.20289	0.00870452		3.63e-120	0.0586524	0.0385369	0.128	0.649417	20	0.711845	1.06(0.983-1.144)	DAP-3|MRP-S29|MRPS29|S29mt|bMRP-10	death associated protein 3	P51398
MUTYH	ENSG00000132781	1	45800488	rs12739418	1	45850319	T	C	0.470179	-0.0143	0.00710401	0.04412	-0.25139	0.00790331		4.99e-222	0.0568837	0.0283154	0.0445	0.00172082	20	0.565089	1.059(1.001-1.119)	MYH	mutY DNA glycosylase	Q9UIF7
CASP9	ENSG00000132906	1	15835178	rs6685648	1	15825195	C	T	0.297217	-0.0028	0.00750539	0.7091	0.334371	0.00838694		0	-0.00837392	0.0224473	0.709	0.0469651	20	0.920069	0.992(0.949-1.036)	APAF-3|APAF3|ICE-LAP6|MCH6|PPP1R56	caspase 9	P55211
SCO1	ENSG00000133028	17	10592673	rs7512	17	10583714	C	G	0.471173	0.0014	0.00709153	0.8435	-0.425438	0.00800367		0	-0.00329072	0.0166689	0.844	0.37166	20	0.949661	0.997(0.965-1.03)	SCOD1	synthesis of cytochrome C oxidase 1	O75880
ADCK2	ENSG00000133597	7	140384507	rs2930325	7	140415661	T	C	0.0725646	0.0336	0.0138735	0.01544	-1.02158	0.0148609		0	-0.0328903	0.0135888	0.0155	0.177888	20	0.358411	0.968(0.942-0.994)	AARF	aarF domain containing kinase 2	Q7Z695
HSD17B4	ENSG00000133835	5	118880516	rs13154090	5	118771423	G	A	0.0497018	-0.0075	0.0165234	0.6499	0.549886	0.0217737		1.01e-140	-0.0136392	0.0300537	0.65	0.120442	20	0.909195	0.986(0.93-1.046)	DBP|MFE-2|MFP-2|MPF-2|PRLTS1|SDR8C1	hydroxysteroid 17-beta dehydrogenase 4	P51659
DGLUCY	ENSG00000133943	14	91609326	rs41299205	14	91581272	C	T	0.0477137	0.0165	0.0173536	0.3417	0.993084	0.0199448		0	0.0166149	0.0174776	0.342	0.662161	20	0.788246	1.017(0.983-1.052)	C14orf159	D-glutamate cyclase	Q7Z3D6
COX16	ENSG00000133983	14	70809123	rs4749	14	70793004	A	G	0.299205	-0.0031	0.00763438	0.6847	-0.147088	0.00932801		5.13e-56	0.0210758	0.0519207	0.685	0.914358	20	0.919293	1.021(0.922-1.131)	C14orf112|HSPC203|hCOX16	cytochrome c oxidase assembly factor COX16	Q9P0S2
SPIRE1	ENSG00000134278	18	12552322	rs60876158	18	12610467	A	G	0.146123	-0.0136	0.00941506	0.1486	-0.413954	0.0102737		0	0.0328539	0.0227588	0.149	0.901442	20	0.714611	1.033(0.988-1.081)	Spir-1	spire type actin nucleation factor 1	Q08AE8
CMPK2	ENSG00000134326	2	6993733	rs2250846	2	6976190	T	C	0.0298211	0.0052	0.0168341	0.7574	0.176341	0.0180286		1.36e-22	0.0294883	0.0955107	0.758	0.988657	12	0.93744	1.03(0.854-1.242)	NDK|TMPK2|TYKi|UMP-CMPK2	cytidine/uridine monophosphate kinase 2	Q5EBM0
TIMM17A	ENSG00000134375	1	201932204	rs7513	1	201938995	T	C	0.467197	-0.0089	0.00708729	0.2092	0.0692802	0.00797644		3.77e-18	-0.128464	0.103363	0.214	0.0671259	20	0.774041	0.879(0.718-1.077)	TIM17|TIM17A	translocase of inner mitochondrial membrane 17A	Q99595
ECHDC3	ENSG00000134463	10	11795217	rs3829154	10	11782753	A	G	0.286282	0.0067	0.00789529	0.3961	-0.511245	0.00838697		0	-0.0131053	0.0154448	0.396	0.672608	20	0.827366	0.987(0.958-1.017)	-	enoyl-CoA hydratase domain containing 3	Q96DC8
TIMM10	ENSG00000134809	11	57297106	rs2729382	11	57309933	T	C	0.441352	-0.018	0.00710801	0.01133	0.409585	0.00764995		0	-0.043947	0.0173736	0.0114	0.766378	20	0.32756	0.957(0.925-0.99)	TIM10|TIM10A|TIMM10A	translocase of inner mitochondrial membrane 10	P62072
CARS2	ENSG00000134905	13	111329854	rs440500	13	111300799	G	A	0.204771	-0.0023	0.00931621	0.805	-0.425572	0.0145374		2.2e-188	0.0054045	0.0218918	0.805	0.00453701	20	0.943821	1.005(0.963-1.049)	COXPD27|cysRS	cysteinyl-tRNA synthetase 2, mitochondrial	Q9HA77
RFK	ENSG00000135002	9	79004933	rs13294840	9	79065075	T	C	0.185885	-0.0016	0.00958302	0.8674	0.121009	0.0105771		2.62e-30	-0.0132222	0.0792014	0.867	0.995331	20	0.953141	0.987(0.845-1.153)	RIFK	riboflavin kinase	Q969G6
ISCA1	ENSG00000135070	9	88888568	rs2147063	9	88890116	A	G	0.369781	0.0064	0.0100417	0.5239	0.616946	0.015544		0	0.0103737	0.0162785	0.524	0.0933013	20	0.862	1.01(0.979-1.043)	HBLD2|ISA1|MMDS5|hIscA	iron-sulfur cluster assembly 1	Q9BUE6
USP30	ENSG00000135093	12	109493362	rs112003965	12	109499997	T	C	0.101392	-0.0128	0.0127865	0.3168	-0.276913	0.0145516		9.66e-81	0.0462239	0.046239	0.317	0.23234	19	0.788246	1.047(0.957-1.147)	-	ubiquitin specific peptidase 30	Q70CQ3
PNPLA8	ENSG00000135241	7	108160488	rs75616307	7	108055788	A	G	0.0198807	0.0504	0.0298125	0.09092	-0.655701	0.0320686		6.41e-93	-0.0768643	0.0456218	0.092	0.160132	19	0.639548	0.926(0.847-1.013)	IPLA2-2|IPLA2G|MMLA|PNPLA-gamma|iPLA2gamma	patatin like phospholipase domain containing 8	Q9NP80
MTO1	ENSG00000135297	6	74195130	rs2017272	6	74195981	A	T	0.255467	-0.0165	0.00814237	0.04272	-0.437793	0.00889931		0	0.0376891	0.0186145	0.0429	0.0206549	20	0.565089	1.038(1.001-1.077)	CGI-02|COXPD10	mitochondrial tRNA translation optimization 1	Q9Y2Z2
ATP5MC2	ENSG00000135390	12	54048851	rs916134	12	54069803	G	A	0.299205	-0.0078	0.00783861	0.3197	0.129041	0.0087851		7.63e-49	-0.060446	0.0608844	0.321	0.323355	20	0.788246	0.941(0.835-1.061)	ATP5A|ATP5G2	ATP synthase membrane subunit c locus 2	Q06055
GLS2	ENSG00000135423	12	56873467	rs36073309	12	56930992	A	G	0.32505	0.0125	0.00749569	0.09539	0.0652007	0.00853882		2.24e-14	0.191716	0.117673	0.103	0.544585	20	0.682969	1.211(0.962-1.526)	GA|GLS|LGA|hLGA	glutaminase 2	Q9UI32
BLOC1S1	ENSG00000135441	12	56111845	rs4457792	12	56109786	C	G	0.0427435	-0.0224	0.0223718	0.3167	0.437437	0.0413769		4.02e-26	-0.0512074	0.0513717	0.319	0.0788237	17	0.788246	0.95(0.859-1.051)	BLOS1|BORCS1|GCN5L1|MICoA|RT14	biogenesis of lysosomal organelles complex 1 subunit 1	P78537
COQ10A	ENSG00000135469	12	56662696	rs1274498	12	56660693	G	A	0.0318091	0.0012	0.0265134	0.9639	-0.33974	0.0323045		7.23e-26	-0.00353211	0.078041	0.964	0.0972013	20	0.991454	0.996(0.855-1.161)	-	coenzyme Q10A	Q96MF6
AFG1L	ENSG00000135537	6	108732048	rs111228463	6	108854524	T	G	0.0347913	0.0044	0.0197611	0.8238	0.1383	0.0213927		1.01e-10	0.031815	0.14297	0.824	0.215593	20	0.944532	1.032(0.78-1.366)	AFG1|LACE1|c222389	AFG1 like ATPase	Q8WV93
MRPL44	ENSG00000135900	2	224827276	rs13022532	2	224741210	C	G	0.119284	-0.0203	0.0117424	0.08385	-0.139023	0.0172212		6.87e-16	0.146019	0.0863791	0.0909	0.0758603	7	0.63774	1.157(0.977-1.371)	COXPD16|L44MT|MRP-L44	mitochondrial ribosomal protein L44	Q9H9J2
CYP27A1	ENSG00000135929	2	219663244	rs7603709	2	219642601	A	G	0.467197	-0.002	0.00706138	0.777	0.854832	0.00635472		0	-0.00233964	0.00826057	0.777	0.154447	20	0.943821	0.998(0.982-1.014)	CP27|CTX|CYP27	cytochrome P450 family 27 subfamily A member 1	Q02318
MRPS9	ENSG00000135972	2	105685429	rs56067963	2	105704073	A	G	0.224652	-0.0029	0.00837691	0.7292	-0.582784	0.00908692		0	0.00497612	0.0143742	0.729	0.251453	20	0.924464	1.005(0.977-1.034)	MRP-S9|RPMS9|S9mt	mitochondrial ribosomal protein S9	P82933
ISCU	ENSG00000136003	12	108959759	rs968312	12	108949557	C	T	0.329026	0.0061	0.00744992	0.4129	0.284786	0.00820126		3.35e-264	0.0214196	0.026167	0.413	0.0081484	20	0.827366	1.022(0.971-1.075)	2310020H20Rik|HML|ISU2|NIFU|NIFUN|hnifU	iron-sulfur cluster assembly enzyme	Q9H1K1
SUCLA2	ENSG00000136143	13	48561373	rs4942723	13	48525457	G	C	0.055666	0.0217	0.0188798	0.2504	-0.387683	0.0158918		1.92e-131	-0.0559735	0.048753	0.251	0.574055	20	0.788246	0.946(0.859-1.04)	A-BETA|A-SCS|LINC00444|MTDPS5|SCS-betaA	succinate-CoA ligase ADP-forming subunit beta	Q9P2R7
TBRG4	ENSG00000136270	7	45145672	rs3757571	7	45146584	A	G	0.274354	0.0074	0.00804561	0.3577	0.280154	0.00870548		3.22e-227	0.0264141	0.0287303	0.358	0.0595863	20	0.807843	1.027(0.971-1.086)	CPR2|FASTKD4	transforming growth factor beta regulator 4	Q969Z0
MTHFS	ENSG00000136371	15	80157824	rs28434359	15	80214242	T	C	0.292247	0.0049	0.0100512	0.6259	-0.374367	0.00871075		0	-0.0130887	0.0268501	0.626	0.98562	20	0.900855	0.987(0.936-1.04)	HsT19268|NEDMEHM	methenyltetrahydrofolate synthetase	P49914
RSAD1	ENSG00000136444	17	48559748	rs2290861	17	48557348	T	C	0.372763	-0.0019	0.00725832	0.7935	0.188913	0.00803299		2.72e-122	-0.0100575	0.0384238	0.794	0.442824	20	0.943821	0.99(0.918-1.067)	HemW	radical S-adenosyl methionine domain containing 1	Q9HA92
NDUFB5	ENSG00000136521	3	179333956	rs6778219	3	179327958	G	A	0.471173	0.0111	0.00707364	0.1166	0.160278	0.00797784		8.95e-90	0.0692547	0.044268	0.118	0.393298	20	0.706361	1.072(0.983-1.169)	CISGDH|SGDH	NADH:ubiquinone oxidoreductase subunit B5	O43674
MRPL47	ENSG00000136522	3	179314257	rs6788205	3	179330599	A	G	0.0795229	-0.0001	0.0257381	0.9969	0.13064	0.0158314		1.56e-16	-0.00076546	0.197015	0.997	0.724066	14	0.997	0.999(0.679-1.47)	CGI-204|L47mt|MRP-L47|NCM1	mitochondrial ribosomal protein L47	Q9HD33
YME1L1	ENSG00000136758	10	27421789	rs113380830	10	27392286	C	T	0.0526839	-0.0046	0.0160708	0.7747	-0.269034	0.0180318		2.44e-50	0.0170982	0.0597463	0.775	0.0133274	20	0.943821	1.017(0.905-1.144)	FTSH|MEG4|OPA11|PAMP|YME1L	YME1 like 1 ATPase	Q96TA2
NIPSNAP3A	ENSG00000136783	9	107516186	rs10820724	9	107524390	C	T	0.462227	0.0061	0.00709618	0.39	-0.452544	0.00765282		0	-0.0134794	0.0156823	0.39	0.362112	20	0.827366	0.987(0.957-1.017)	HSPC299|NIPSNAP4|TASSC	nipsnap homolog 3A	Q9UFN0
STX17	ENSG00000136874	9	102700766	rs1342147	9	102844842	A	C	0.446322	0.0058	0.00711394	0.4149	0.200172	0.0078703		1.07e-142	0.0289751	0.0355574	0.415	0.00140382	20	0.827366	1.029(0.96-1.104)	-	syntaxin 17	P56962
FPGS	ENSG00000136877	9	130566741	rs10819309	9	130581723	A	G	0.429423	0.0014	0.00751427	0.8522	0.0681953	0.0084896		9.53e-16	0.0205293	0.110217	0.852	0.86714	20	0.949868	1.021(0.822-1.267)	-	folylpolyglutamate synthase	Q05932
MRPL50	ENSG00000136897	9	104155405	rs7847420	9	104150137	C	T	0.122266	0.0009	0.0112258	0.9361	-0.305091	0.0111701		2.96e-164	-0.00294994	0.0367951	0.936	0.431026	20	0.980355	0.997(0.928-1.072)	MRP-L50	mitochondrial ribosomal protein L50	Q8N5N7
DMAC1	ENSG00000137038	9	7842435	rs13297065	9	7813034	G	A	0.313121	0.0063	0.00826663	0.446	0.259157	0.00943629		4.74e-166	0.0243096	0.0319104	0.446	0.961389	20	0.828917	1.025(0.962-1.091)	C9orf123|TMEM261	distal membrane arm assembly complex 1	Q96GE9
GRHPR	ENSG00000137106	9	37429825	rs7856656	9	37421065	T	C	0.348907	-0.0073	0.00749244	0.3299	0.854513	0.0070011		0	-0.00854287	0.00876836	0.33	0.0527655	20	0.788246	0.991(0.975-1.009)	GLXR|GLYD|PH2	glyoxylate and hydroxypyruvate reductase	Q9UBQ7
ALDH1B1	ENSG00000137124	9	38395659	rs77054814	9	38393451	G	A	0.0646123	0.0055	0.0139316	0.693	0.197934	0.0180078		4.19e-28	0.027787	0.0704302	0.693	0.523989	6	0.919293	1.028(0.896-1.18)	ALDH5|ALDHX	aldehyde dehydrogenase 1 family member B1	P30837
BPHL	ENSG00000137274	6	3136210	rs9405613	6	3144370	T	C	0.263419	0.0031	0.0082946	0.7086	-0.145488	0.00892544		9.8e-60	-0.0213076	0.0570272	0.709	0.785593	20	0.920069	0.979(0.875-1.095)	BPH-RP|MCNAA|VACVASE	biphenyl hydrolase like	Q86WA6
UQCC2	ENSG00000137288	6	33672424	rs2296330	6	33650621	A	G	0.234592	0.0047	0.0081783	0.5655	-0.260512	0.0172062		8.74e-52	-0.0180414	0.0314158	0.566	0.00350199	20	0.871236	0.982(0.923-1.044)	C6orf125|C6orf126|Cbp6|M19|MC3DN7|MNF1|bA6B20.2	ubiquinol-cytochrome c reductase complex assembly factor 2	Q9BRT2
MTCH1	ENSG00000137409	6	36944995	rs11548576	6	36936697	C	T	0.0536779	-0.0001	0.0150543	0.9947	-0.322664	0.0179829		5.46e-72	0.00030992	0.0466564	0.995	0.738903	20	0.996156	1(0.913-1.096)	CGI-64|PIG60|PSAP|SLC25A49	mitochondrial carrier 1	Q9NZJ7
CCDC90B	ENSG00000137500	11	82983794	rs12161766	11	83126630	C	T	0.332008	0.0145	0.0091237	0.112	0.0859737	0.00894944		7.5e-22	0.168656	0.107564	0.117	0.533037	20	0.706361	1.184(0.959-1.462)	MDS011|MDS025	coiled-coil domain containing 90B	Q9GZT6
NARS2	ENSG00000137513	11	78216463	rs7942527	11	78280322	A	G	0.234592	-0.0055	0.00878562	0.5313	-0.457101	0.00925296		0	0.0120324	0.0192219	0.531	0.332453	18	0.863626	1.012(0.975-1.051)	DFNB94|SLM5|asnRS	asparaginyl-tRNA synthetase 2, mitochondrial	Q96I59
MRPL15	ENSG00000137547	8	55054115	rs4506187	8	54962327	C	G	0.182903	-0.0054	0.00989101	0.5851	0.170506	0.0115978		6.3e-49	-0.0316705	0.0580497	0.585	0.19815	20	0.87999	0.969(0.865-1.086)	HSPC145|L15mt|MRP-L15|MRP-L7|RPML7	mitochondrial ribosomal protein L15	Q9P015
FDX1	ENSG00000137714	11	110318106	rs10891120	11	110331848	G	C	0.280318	0.0047	0.0079162	0.5527	0.320498	0.00883877		6.79e-288	0.0146647	0.024703	0.553	0.278265	20	0.86978	1.015(0.967-1.065)	ADX|FDX|LOH11CR1D	ferredoxin 1	P10109
SQOR	ENSG00000137767	15	45953419	rs11637892	15	45925870	C	A	0.196819	0.0012	0.00861348	0.8892	0.363821	0.0144729		1.91e-139	0.00329833	0.0236754	0.889	0.793537	20	0.964925	1.003(0.958-1.051)	CGI-44|PRO1975|SQR|SQRDL	sulfide quinone oxidoreductase	Q9Y6N5
NDUFAF1	ENSG00000137806	15	41687134	rs117629515	15	41771685	A	G	0.0387674	-0.0072	0.0179965	0.6891	0.649852	0.0286384		5.42e-114	-0.0110794	0.0276976	0.689	0.832561	20	0.919293	0.989(0.937-1.044)	CGI-65|CGI65|CIA30|MC1DN11	NADH:ubiquinone oxidoreductase complex assembly factor 1	Q9Y375
RMDN3	ENSG00000137824	15	41038065	rs4924501	15	41026994	G	T	0.507952	0.0124	0.00704739	0.07849	0.283163	0.00877852		2.86e-228	0.043791	0.0249251	0.0789	0.621374	20	0.609345	1.045(0.995-1.097)	FAM82A2|FAM82C|RMD-3|RMD3|ptpip51	regulator of microtubule dynamics 3	Q96TC7
KYAT3	ENSG00000137944	1	89430046	rs3738055	1	89426902	A	G	0.477137	-0.0105	0.00698893	0.133	-0.424089	0.00827973		0	0.0247589	0.0164869	0.133	0.253019	20	0.71252	1.025(0.992-1.059)	CCBL2|KAT3|KATIII	kynurenine aminotransferase 3	Q6YP21
DBT	ENSG00000137992	1	100687563	rs12752322	1	100981361	T	C	0.0188867	-0.0144	0.0241383	0.5508	0.160788	0.026319		1e-09	-0.0895587	0.150839	0.553	0.715168	13	0.86978	0.914(0.68-1.229)	BCATE2|BCKAD-E2|BCKADE2|BCKDH-E2|BCOADC-E2|E2|E2B	dihydrolipoamide branched chain transacylase E2	P11182
HADHB	ENSG00000138029	2	26489687	rs12185726	2	26464059	G	A	0.289264	-0.0074	0.00795251	0.3521	0.174067	0.00910838		2.06e-81	-0.0425125	0.0457407	0.353	0.0280414	20	0.800753	0.958(0.876-1.048)	ECHB|MSTP029|MTPB|TP-BETA	hydroxyacyl-CoA dehydrogenase trifunctional multienzyme complex subunit beta	P55084
PNPT1	ENSG00000138035	2	55891222	rs782642	2	55928444	G	T	0.481113	-0.0075	0.00707335	0.289	0.153858	0.00790334		2.08e-84	-0.0487464	0.0460415	0.29	0.325232	20	0.788246	0.952(0.87-1.042)	COXPD13|DFNB70|OLD35|PNPASE|old-35	polyribonucleotide nucleotidyltransferase 1	Q8TCS8
PREPL	ENSG00000138078	2	44566210	rs75141285	2	44561338	C	A	0.054672	0.0166	0.015868	0.2955	0.292418	0.0166873		9.5e-69	0.0567681	0.0543614	0.296	0.0696527	20	0.788246	1.058(0.951-1.177)	CMS22	prolyl endopeptidase like	Q4J6C6
LRPPRC	ENSG00000138095	2	44168395	rs11900511	2	44141849	C	T	0.411531	-0.0042	0.00715677	0.5573	0.311379	0.00788523		0	-0.0134884	0.0229867	0.557	0.685717	20	0.86978	0.987(0.943-1.032)	CLONE-23970|GP130|LRP130|LSFC	leucine rich pentatricopeptide repeat containing	P42704
DNA2	ENSG00000138346	10	70202850	rs74797509	10	70237001	A	G	0.106362	-0.0137	0.0123734	0.2682	-0.328867	0.0138948		7.63e-124	0.0416582	0.0376654	0.269	0.328985	20	0.788246	1.043(0.968-1.122)	DNA2L|hDNA2	DNA replication helicase/nuclease 2	P51530
METTL5	ENSG00000138382	2	170674016	rs35417312	2	170678476	A	G	0.0318091	0.0178	0.018963	0.3479	-0.671006	0.0228528		1.67e-189	-0.0265273	0.028275	0.348	0.763466	20	0.797809	0.974(0.921-1.029)	HSPC133|MRT72	methyltransferase like 5	Q9NRN9
FASTKD1	ENSG00000138399	2	170408322	rs2353192	2	170430388	C	G	0.130219	0.0242	0.0100077	0.0156	0.659317	0.0154364		0	0.0367047	0.0152032	0.0158	0.608552	20	0.358411	1.037(1.007-1.069)	-	FAST kinase domains 1	Q53R41
COX17	ENSG00000138495	3	119384830	rs13323756	3	119392101	T	C	0.191849	0.0037	0.00837918	0.6588	0.173458	0.0205983		3.73e-17	0.0213308	0.048373	0.659	0.77485	19	0.910195	1.022(0.929-1.123)	-	cytochrome c oxidase copper chaperone COX17	Q14061
PPA2	ENSG00000138777	4	106342736	rs6857688	4	106270353	C	A	0.194831	0.0078	0.00959578	0.4163	0.190426	0.0108851		1.59e-68	0.0409609	0.0504456	0.417	0.749973	20	0.827366	1.042(0.944-1.15)	HSPC124|SCFAI|SCFI|SID6-306	inorganic pyrophosphatase 2	Q9H2U2
HADH	ENSG00000138796	4	108933600	rs28643368	4	108887435	T	G	0.241551	0.0099	0.00986303	0.3155	0.188868	0.00975146		1.43e-83	0.0524175	0.0522919	0.316	0.497134	20	0.788246	1.054(0.951-1.168)	HAD|HADH1|HADHSC|HCDH|HHF4|MSCHAD|SCHAD	hydroxyacyl-CoA dehydrogenase	Q16836
YARS2	ENSG00000139131	12	32894630	rs11052213	12	32897557	T	G	0.16501	-0.0157	0.0101361	0.1214	0.116852	0.0174037		1.89e-11	-0.134358	0.0890209	0.131	0.94003	20	0.71252	0.874(0.734-1.041)	CGI-04|MLASA2|MT-TYRRS|TYRRS	tyrosyl-tRNA synthetase 2	Q9Y2Z4
ETFBKMT	ENSG00000139160	12	31813071	rs11051552	12	31890602	G	A	0.500994	0.0013	0.00717891	0.8563	0.0534666	0.00805705		3.22e-11	0.0243143	0.134319	0.856	0.316362	20	0.950866	1.025(0.787-1.333)	C12orf72|ETFB-KMT|METTL20	electron transfer flavoprotein subunit beta lysine methyltransferase	Q8IXQ9
NDUFA9	ENSG00000139180	12	4756282	rs2270134	12	4758788	A	G	0.456262	0.007	0.00708571	0.3232	0.154529	0.0118033		3.66e-39	0.0452988	0.0459839	0.325	0.712419	20	0.788246	1.046(0.956-1.145)	CC6|CI-39k|CI39k|COQ11|MC1DN26|NDUFS2L|SDR22E1	NADH:ubiquinone oxidoreductase subunit A9	Q16795
SDSL	ENSG00000139410	12	113868061	rs734070	12	113859451	A	G	0.0357853	-0.009	0.0192951	0.6409	0.759265	0.0213722		1.96e-276	-0.0118536	0.025415	0.641	0.501921	20	0.909195	0.988(0.94-1.039)	SDH 2|SDS-RS1|TDH|cSDH	serine dehydratase like	Q96GA7
MMAB	ENSG00000139428	12	110002467	rs7299698	12	110048015	T	C	0.435388	0.0043	0.00712375	0.5461	-0.187099	0.00805115		1.85e-119	-0.0229825	0.0380876	0.546	0.909317	20	0.86978	0.977(0.907-1.053)	ATR|CFAP23|cblB|cob	metabolism of cobalamin associated B	Q96EY8
SUOX	ENSG00000139531	12	56395694	rs1873914	12	56379427	C	G	0.390656	-0.0186	0.00719063	0.00969	-0.336612	0.00796648		0	0.0552565	0.0214018	0.00983	0.102975	20	0.325902	1.057(1.013-1.102)	-	sulfite oxidase	P51687
ETFA	ENSG00000140374	15	76555754	rs56372945	15	76603164	G	A	0.135189	-0.0033	0.0108727	0.7615	0.713059	0.0113631		0	-0.00462794	0.0152482	0.762	0.98089	20	0.938349	0.995(0.966-1.026)	EMA|GA2|MADD	electron transfer flavoprotein subunit alpha	P13804
BCL2A1	ENSG00000140379	15	80258509	rs8025805	15	80260274	T	A	0.249503	0.0162	0.0108468	0.1353	-0.246653	0.0162949		9.26e-52	-0.0656794	0.0441897	0.137	0.0640153	15	0.71252	0.936(0.859-1.021)	ACC-1|ACC-2|ACC1|ACC2|BCL2L5|BFL1|GRS|HBPA1	BCL2 related protein A1	Q16548
PIF1	ENSG00000140451	15	65112849	rs111546654	15	65114147	A	G	0.0188867	0.0097	0.0256221	0.705	0.336124	0.0281837		8.64e-33	0.0288584	0.0762665	0.705	0.805144	20	0.919293	1.029(0.886-1.195)	C15orf20|PIF	PIF1 5'-to-3' DNA helicase	Q9H611
POLG	ENSG00000140521	15	89868813	rs1013445	15	89852644	T	C	0.387674	0.0009	0.00695238	0.897	0.116021	0.008162		7.42e-46	0.00775721	0.0599259	0.897	0.286558	20	0.964925	1.008(0.896-1.133)	MDP1|MIRAS|MTDPS4A|MTDPS4B|PEO|POLG1|POLGA|SANDO|SCAE	DNA polymerase gamma, catalytic subunit	P54098
UQCRC2	ENSG00000140740	16	21979481	rs4783432	16	21951415	A	G	0.194831	0.0097	0.00920718	0.2921	-0.125828	0.0158793		2.3e-15	-0.0770896	0.0738168	0.296	0.421427	20	0.788246	0.926(0.801-1.07)	MC3DN5|QCR2|UQCR2	ubiquinol-cytochrome c reductase core protein 2	P22695
RHOT2	ENSG00000140983	16	721130	rs72773411	16	728514	A	G	0.128231	0.0204	0.010713	0.05688	0.133398	0.0128969		4.48e-25	0.152926	0.0816581	0.0611	0.0430211	20	0.586535	1.165(0.993-1.367)	ARHT2|C16orf39|MIRO-2|MIRO2|RASL	ras homolog family member T2	Q8IXI1
NDUFB10	ENSG00000140990	16	2010742	rs758335	16	2011126	A	G	0.188867	0.0071	0.00939881	0.45	-0.241118	0.0119429		1.22e-90	-0.0294462	0.0390074	0.45	0.410957	20	0.828917	0.971(0.9-1.048)	PDSW	NADH:ubiquinone oxidoreductase subunit B10	O96000
PTRH2	ENSG00000141378	17	57768492	rs35411539	17	57782157	C	T	0.115308	-0.0154	0.012293	0.2103	-0.162944	0.0136895		1.14e-32	0.0945112	0.0758602	0.213	0.0555077	20	0.774041	1.099(0.947-1.275)	BIT1|CFAP37|CGI-147|IMNEPD|PTH|PTH 2|PTH2	peptidyl-tRNA hydrolase 2	Q9Y3E5
AFG3L2	ENSG00000141385	18	12353128	rs74593099	18	12329924	A	G	0.0924453	0.0166	0.011721	0.1567	-0.145764	0.0132342		3.26e-28	-0.113883	0.0810731	0.16	0.273971	20	0.714611	0.892(0.761-1.046)	OPA12|SCA28|SPAX5	AFG3 like matrix AAA peptidase subunit 2	Q9Y4W6
PRELID3A	ENSG00000141391	18	12420066	rs10164125	18	12410278	G	C	0.17992	0.0002	0.0134093	0.9881	0.156657	0.0116922		6.18e-41	0.00127668	0.0855969	0.988	0.750499	20	0.996156	1.001(0.847-1.184)	C18orf43|HFL-EDDG1|SLMO1	PRELI domain containing 3A	Q96N28
OSBPL1A	ENSG00000141447	18	21859926	rs10775505	18	21743491	C	T	0.389662	-0.0136	0.00729246	0.06219	0.270643	0.00813747		1.52e-242	-0.0502508	0.0269873	0.0626	0.601054	20	0.586535	0.951(0.902-1.003)	ORP-1|ORP1|OSBPL1B	oxysterol binding protein like 1A	Q9BXW6
PMAIP1	ENSG00000141682	18	57569359	rs58697140	18	57577734	T	A	0.170974	-0.0003	0.00993066	0.9759	0.162516	0.0107957		3.26e-51	-0.00184597	0.0611059	0.976	0.56174	20	0.996156	0.998(0.885-1.125)	APR|NOXA	phorbol-12-myristate-13-acetate-induced protein 1	Q13794
SIRT3	ENSG00000142082	11	226194	rs72878032	11	212408	T	C	0.213718	0.0055	0.00845163	0.5152	0.206724	0.00965917		1.29e-101	0.0266056	0.0409026	0.515	0.482927	20	0.860329	1.027(0.948-1.113)	SIR2L3	sirtuin 3	Q9NTG7
SOD1	ENSG00000142168	21	33036589	rs16988435	21	33058571	T	C	0.0576541	-0.0318	0.0166069	0.05551	0.216032	0.0259243		7.87e-17	-0.1472	0.078876	0.062	0.567494	16	0.586535	0.863(0.739-1.007)	ALS|ALS1|HEL-S-44|IPOA|SOD|STAHP|hSod1|homodimer	superoxide dismutase 1	P00441
TIMM29	ENSG00000142444	19	11041810	rs36059375	19	11045531	C	T	0.439364	0.0189	0.00717654	0.008449	-0.135633	0.00809545		5.28e-63	-0.139347	0.0535612	0.00928	0.659358	20	0.325902	0.87(0.783-0.966)	C19orf52|TIM29	translocase of inner mitochondrial membrane 29	Q9BSF4
ALDH9A1	ENSG00000143149	1	165649776	rs10918242	1	165656600	G	A	0.324056	0.002	0.00724132	0.7824	-0.409504	0.00809114		0	-0.00488396	0.0176834	0.782	0.516652	20	0.943821	0.995(0.961-1.03)	ALDH4|ALDH7|ALDH9|E3|TMABA-DH|TMABADH|TMABALDH	aldehyde dehydrogenase 9 family member A1	P49189
MPC2	ENSG00000143158	1	167896122	rs203777	1	167876616	T	C	0.340954	0.0093	0.0074612	0.2126	-0.0991542	0.00941492		6.18e-26	-0.0937933	0.0757737	0.216	0.637072	20	0.774041	0.91(0.785-1.056)	BRP44|SLC54A2	mitochondrial pyruvate carrier 2	O95563
MGST3	ENSG00000143198	1	165615565	rs4147594	1	165600606	T	C	0.452286	-0.0067	0.00708761	0.3445	-0.80994	0.00710808		0	0.00827221	0.00875108	0.345	0.530247	20	0.79304	1.008(0.991-1.026)	GST-III	microsomal glutathione S-transferase 3	O14880
ADCY10	ENSG00000143199	1	167831039	rs61614577	1	167737056	G	T	0.0437376	0.0248	0.0194549	0.2024	0.129967	0.0215719		1.69e-09	0.190818	0.153005	0.212	0.849192	8	0.774041	1.21(0.897-1.633)	HCA2|HEL-S-7a|SAC|SACI|Sacy|hsAC	adenylate cyclase 10	Q96PN6
PPOX	ENSG00000143224	1	161142001	rs12031437	1	161126975	G	C	0.399602	-0.0062	0.00732003	0.397	-0.185975	0.00821103		1.41e-113	0.0333378	0.0393878	0.397	0.756094	20	0.827366	1.034(0.957-1.117)	PPO|V290M|VP	protoporphyrinogen oxidase	P50336
SDHC	ENSG00000143252	1	161308515	rs59559479	1	161308157	C	T	0.0487078	0.0143	0.0142407	0.3153	-0.967967	0.0289967		2.5e-244	-0.0147732	0.0147186	0.316	0.445932	20	0.788246	0.985(0.957-1.014)	CYB560|CYBL|PGL3|QPS1|SDH3	succinate dehydrogenase complex subunit C	Q99643
MRPL24	ENSG00000143314	1	156709238	rs6427327	1	156688372	A	G	0.280318	-0.0252	0.00777531	0.001191	-0.160419	0.00878316		1.59e-74	0.157089	0.0492259	0.00142	0.635745	20	0.136004	1.17(1.062-1.289)	L24mt|MRP-L18|MRP-L24	mitochondrial ribosomal protein L24	Q96A35
LYPLAL1	ENSG00000143353	1	219366696	rs10863439	1	219394080	C	A	0.494036	0.0139	0.00707304	0.04939	-0.330549	0.0115235		5.9e-181	-0.0420512	0.021448	0.0499	0.0931412	20	0.566457	0.959(0.919-1)	Q96AV0	lysophospholipase like 1	Q5VWZ2
TARS2	ENSG00000143374	1	150469982	rs7512552	1	150265704	C	T	0.550696	0.0097	0.0070623	0.1696	0.0868583	0.00793343		6.76e-28	0.111676	0.0819456	0.173	0.0569956	20	0.732282	1.118(0.952-1.313)	COXPD21|TARSL1|thrRS	threonyl-tRNA synthetase 2, mitochondrial	Q9BW92
MCL1	ENSG00000143384	1	150549549	rs4970966	1	150584103	T	G	0.241551	0.0065	0.00854784	0.447	-0.220546	0.00971457		4.22e-114	-0.0294723	0.0387794	0.447	0.0292828	20	0.828917	0.971(0.9-1.048)	BCL2L3|EAT|MCL1-ES|MCL1L|MCL1S|Mcl-1|TM|bcl2-L-3|mcl1/EAT	MCL1 apoptosis regulator, BCL2 family member	Q07820
MRPL9	ENSG00000143436	1	151734079	rs11204879	1	151725754	T	C	0.462227	-0.0129	0.0070551	0.06748	0.0728672	0.00798352		7.03e-20	-0.177034	0.0987452	0.073	0.033839	20	0.609345	0.838(0.69-1.017)	L9mt	mitochondrial ribosomal protein L9	Q9BYD2
GUK1	ENSG00000143774	1	228332174	rs75176484	1	228551517	A	G	0.374751	0.0063	0.00732266	0.3896	0.0891012	0.0122351		3.28e-13	0.0707062	0.0827552	0.393	0.730335	20	0.827366	1.073(0.913-1.262)	GMK	guanylate kinase 1	Q16774
PYCR2	ENSG00000143811	1	226109778	rs77157663	1	226111945	C	T	0.0626243	-0.0223	0.0155102	0.1505	0.640337	0.0189449		1.97e-250	-0.0348254	0.0242438	0.151	0.84038	20	0.714611	0.966(0.921-1.013)	HLD10|P5CR2	pyrroline-5-carboxylate reductase 2	Q96C36
SFXN5	ENSG00000144040	2	73235956	rs142308843	2	73274211	C	G	0.0586481	-0.02	0.0144693	0.1669	-0.321061	0.0169811		9.99e-80	0.0622934	0.0451875	0.168	0.273453	20	0.72408	1.064(0.974-1.163)	BBG-TCC|SLC56A5	sideroflexin 5	Q8TD22
TMEM177	ENSG00000144120	2	120440413	rs939780	2	120450659	G	A	0.181909	0.0074	0.00937059	0.4297	-0.188036	0.0105574		5.83e-71	-0.0393542	0.049883	0.43	0.204444	20	0.827366	0.961(0.872-1.06)	-	transmembrane protein 177	Q53S58
LIPT1	ENSG00000144182	2	99775519	rs2632277	2	99778985	T	C	0.367793	0.0099	0.00735339	0.1782	-0.505952	0.00771805		0	-0.0195671	0.0145368	0.178	4.77e-05	20	0.737673	0.981(0.953-1.009)	LIPT1D	lipoyltransferase 1	Q9Y234
SLC25A38	ENSG00000144659	3	39431840	rs73060219	3	39446496	T	A	0.157058	-0.015	0.00987072	0.1286	0.301923	0.0249239		8.93e-34	-0.0496815	0.032949	0.132	0.0393493	20	0.71252	0.952(0.892-1.015)	SIDBA2	solute carrier family 25 member 38	Q96DW6
ABHD10	ENSG00000144827	3	111705033	rs3177101	3	111694093	A	G	0.2167	-0.0428	0.0135595	0.001597	0.218805	0.0108683		3.84e-90	-0.195608	0.0627279	0.00182	0.00563409	20	0.142622	0.822(0.727-0.93)	-	abhydrolase domain containing 10, depalmitoylase	Q9NUJ1
AMT	ENSG00000145020	3	49457198	rs3448	3	49396751	T	C	0.23161	0.0069	0.00801329	0.3892	-0.499935	0.00863175		0	-0.0138018	0.0160305	0.389	0.0175734	20	0.827366	0.986(0.956-1.018)	GCE|GCST|GCVT|NKH	aminomethyltransferase	P48728
OCIAD2	ENSG00000145247	4	48897995	rs7673965	4	48931159	A	G	0.373757	0.0056	0.00924748	0.5448	0.118735	0.00879807		1.66e-41	0.0471638	0.0779616	0.545	0.0671312	20	0.86978	1.048(0.9-1.221)	-	OCIA domain containing 2	Q56VL3
CBR4	ENSG00000145439	4	169858173	rs72704235	4	169836961	C	T	0.128231	0.0075	0.0110885	0.4988	0.581447	0.0123433		0	0.0128989	0.0190724	0.499	0.604528	20	0.850075	1.013(0.976-1.052)	SDR45C1	carbonyl reductase 4	Q8N4T8
NDUFS6	ENSG00000145494	5	1809116	rs13187162	5	1799865	A	G	0.12326	0.003	0.0108774	0.7827	-0.1029	0.01754		4.45e-09	-0.0291544	0.105824	0.783	0.341867	20	0.943821	0.971(0.789-1.195)	CI-13kA|CI-13kD-A|CI13KDA|MC1DN9	NADH:ubiquinone oxidoreductase subunit S6	O75380
FARS2	ENSG00000145982	6	5516545	rs13191012	6	5261292	A	G	0.252485	-0.0111	0.00818016	0.1748	-0.323711	0.0133807		2.67e-129	0.0342898	0.0253097	0.175	0.0430195	20	0.732282	1.035(0.985-1.088)	COXPD14|FARS1|HSPC320|PheRS|SPG77|mtPheRS	phenylalanyl-tRNA synthetase 2, mitochondrial	O95363
HIGD2A	ENSG00000146066	5	175816260	rs3172921	5	175815782	C	G	0.0904573	0.0056	0.0123716	0.6508	-1.02116	0.0137507		0	-0.00548397	0.0121154	0.651	0.567398	20	0.909195	0.995(0.971-1.018)	RCF1b	HIG1 hypoxia inducible domain family member 2A	Q9BW72
MMUT	ENSG00000146085	6	49414488	rs75778339	6	49442525	A	C	0.333002	0.0123	0.00725651	0.09007	0.652261	0.00809818		0	0.0188575	0.0111276	0.0901	0.900624	20	0.63774	1.019(0.997-1.042)	MCM|MUT	methylmalonyl-CoA mutase	P22033
PRSS35	ENSG00000146250	6	84228808	rs1144188	6	83984097	G	A	0.365805	-0.006	0.00743068	0.4194	0.0632012	0.00832932		3.25e-14	-0.0949349	0.118236	0.422	0.501714	20	0.827366	0.909(0.721-1.147)	C6orf158|dJ223E3.1	serine protease 35	Q8N3Z0
RARS2	ENSG00000146282	6	88261908	rs113693586	6	88251315	A	G	0.389662	-0.0089	0.00718563	0.2155	-0.150381	0.00809844		5.7e-77	0.0591828	0.0478889	0.217	0.078225	20	0.774041	1.061(0.966-1.165)	ArgRS|DALRD2|PCH6|PRO1992|RARSL	arginyl-tRNA synthetase 2, mitochondrial	Q5T160
MDH2	ENSG00000146701	7	75687097	rs71562406	7	75814216	A	G	0.054672	0.0177	0.0183441	0.3346	-0.203246	0.0321246		2.5e-10	-0.0870866	0.0912991	0.34	0.151525	20	0.788246	0.917(0.766-1.096)	EIEE51|M-MDH|MDH|MGC:3559|MOR1	malate dehydrogenase 2	P40926
NIPSNAP2	ENSG00000146729	7	56043680	rs34530076	7	56090296	G	C	0.295229	-0.0114	0.00767982	0.1377	0.121686	0.00850618		2.02e-46	-0.0936837	0.0634506	0.14	0.00666433	20	0.71252	0.911(0.804-1.031)	GBAS	nipsnap homolog 2	O75323
SLC25A37	ENSG00000147454	8	23409647	rs2928682	8	23435117	A	G	0.28827	0.001	0.0079659	0.9001	-0.49277	0.00829328		0	-0.00202934	0.0161656	0.9	0.0785187	20	0.964925	0.998(0.967-1.03)	HT015|MFRN|MFRN1|MSC|MSCP|PRO1278|PRO1584|PRO2217	solute carrier family 25 member 37	Q9NYZ2
PLPBP	ENSG00000147471	8	37628697	rs7463174	8	37635649	G	A	0.140159	0.0185	0.00944595	0.05017	0.586274	0.0112612		0	0.0315552	0.0161232	0.0503	0.870204	20	0.566457	1.032(1-1.065)	EPVB6D|PROSC	pyridoxal phosphate binding protein	O94903
ADHFE1	ENSG00000147576	8	67363128	rs2555568	8	67362864	G	A	0.489066	-0.0125	0.00705479	0.07642	0.578693	0.0072722		0	-0.0216004	0.0121939	0.0765	0.929012	20	0.609345	0.979(0.956-1.002)	ADH8|HMFT2263|HOT	alcohol dehydrogenase iron containing 1	Q8IWW8
LACTB2	ENSG00000147592	8	71564481	rs67469377	8	71479026	C	A	0.0944334	0.0125	0.0123355	0.3109	0.601863	0.0141921		0	0.0207689	0.0205014	0.311	0.718647	20	0.788246	1.021(0.981-1.063)	CGI-83	lactamase beta 2	Q53H82
NDUFB9	ENSG00000147684	8	125566047	rs3829037	8	125565328	C	T	0.236581	0.0002	0.00809953	0.9803	0.204921	0.011721		1.92e-68	0.000975984	0.0395251	0.98	0.0636088	20	0.996156	1.001(0.926-1.082)	B22|CI-B22|LYRM3|MC1DN24|UQOR22	NADH:ubiquinone oxidoreductase subunit B9	Q9Y6M9
AK3	ENSG00000147853	9	4726599	rs10123267	9	4757261	T	G	0.0497018	0.0212	0.0165608	0.2005	-0.673553	0.0203005		2.15e-241	-0.0314749	0.0246056	0.201	0.405402	20	0.774041	0.969(0.923-1.017)	AK3L1|AK6|AKL3L|AKL3L1|FIX	adenylate kinase 3	Q9UIJ7
AUH	ENSG00000148090	9	94050146	rs58307373	9	94070782	C	T	0.10835	-0.0133	0.0112304	0.2363	-0.197417	0.0192047		8.71e-25	0.0673703	0.0572631	0.239	0.758665	20	0.783338	1.07(0.956-1.197)	-	AU RNA binding methylglutaconyl-CoA hydratase	Q13825
STOM	ENSG00000148175	9	124116943	rs3747847	9	124111628	C	A	0.0119284	0.017	0.0326505	0.6026	-0.914784	0.0337004		2.93e-162	-0.0185836	0.0356986	0.603	0.558056	19	0.894528	0.982(0.915-1.053)	BND7|EPB7|EPB72	stomatin	P27105
PTGES2	ENSG00000148334	9	130886856	rs10819363	9	130860541	G	A	0.11332	-0.0116	0.010997	0.2915	-0.178345	0.0121625		1.1e-48	0.0650424	0.0618204	0.293	0.433951	20	0.788246	1.067(0.945-1.205)	C9orf15|GBF-1|GBF1|PGES2|mPGES-2	prostaglandin E synthase 2	Q9H7Z7
SLC25A25	ENSG00000148339	9	130851002	rs4837240	9	130873428	A	G	0.156064	-0.0103	0.00966382	0.2865	0.163296	0.0107776		7.42e-52	-0.0630757	0.0593261	0.288	0.671418	20	0.788246	0.939(0.836-1.055)	MCSC|PCSCL|SCAMC-2	solute carrier family 25 member 25	Q6KCM7
MIGA2	ENSG00000148343	9	131816630	rs7873667	9	131795955	T	A	0.0487078	-0.0024	0.0172426	0.8893	-0.153283	0.0181925		3.59e-17	0.0156573	0.112504	0.889	0.5873	7	0.964925	1.016(0.815-1.266)	C9orf54|FAM73B	mitoguardin 2	Q7L4E1
MSRB2	ENSG00000148450	10	23397688	rs79562159	10	23361114	T	C	0.05666	0.0021	0.0147257	0.8866	-0.957174	0.0154161		0	-0.00219396	0.0153846	0.887	0.275295	20	0.964925	0.998(0.968-1.028)	CBS-1|CBS1|CGI-131|MSRB|PILB	methionine sulfoxide reductase B2	Q9Y3D2
PDSS1	ENSG00000148459	10	27011157	rs1748343	10	26974263	G	A	0.308151	0.0068	0.00758686	0.3701	0.325315	0.00841312		0	0.0209028	0.0233278	0.37	0.83042	20	0.815703	1.021(0.975-1.069)	COQ1|COQ10D2|COQ1A|DPS|SPS|TPRT|TPT|TPT 1|hDPS1	decaprenyl diphosphate synthase subunit 1	Q5T2R2
GLUD1	ENSG00000148672	10	88832433	rs11202388	10	88962795	A	G	0.154076	-0.0073	0.0107427	0.4968	-0.173146	0.0188206		3.59e-20	0.042161	0.0622131	0.498	0.548375	20	0.850051	1.043(0.923-1.178)	GDH|GDH1|GLUD	glutamate dehydrogenase 1	P00367
MTG1	ENSG00000148824	10	135221204	rs2297033	10	135234848	T	C	0.22167	0.0108	0.00908638	0.2346	0.392123	0.0100174		0	0.0275424	0.0231829	0.235	0.643516	20	0.782431	1.028(0.982-1.076)	GTP|GTPBP7	mitochondrial ribosome associated GTPase 1	Q9BT17
MRPL49	ENSG00000149792	11	64892249	rs74365834	11	64736378	C	T	0.0208748	0.0122	0.0245061	0.6186	-0.245943	0.0240705		1.65e-24	-0.049605	0.0997596	0.619	0.203787	19	0.899794	0.952(0.783-1.157)	C11orf4|L49mt|MRP-L49|NOF|NOF1	mitochondrial ribosomal protein L49	Q13405
ATPSCKMT	ENSG00000150756	5	10238225	rs2578619	5	10248797	C	T	0.15507	-0.0051	0.0101488	0.6153	0.131655	0.010805		3.75e-34	-0.0387377	0.0771519	0.616	0.705765	20	0.898402	0.962(0.827-1.119)	FAM173B|JS-2|hFAM173B	ATP synthase c subunit lysine N-methyltransferase	Q6P4H8
DLAT	ENSG00000150768	11	111915326	rs10891299	11	111787962	T	G	0.314115	0.0041	0.00731225	0.575	-0.0458447	0.00827642		3.04e-08	-0.0894323	0.160315	0.577	0.886276	20	0.87999	0.914(0.668-1.252)	DLTA|E2|PBC|PDC-E2|PDCE2	dihydrolipoamide S-acetyltransferase	P10515
NOCT	ENSG00000151014	4	139951924	rs72722761	4	139860494	T	C	0.189861	0.0023	0.00892338	0.7966	0.137937	0.0151243		7.5e-20	0.0166743	0.0647177	0.797	0.680806	20	0.943821	1.017(0.896-1.154)	CCR4L|CCRN4L|Ccr4c|NOC	nocturnin	Q9UK39
OXSM	ENSG00000151093	3	25830216	rs6550985	3	25744635	C	G	0.195825	-0.0045	0.0096591	0.6413	0.118304	0.0110539		9.92e-27	-0.0380377	0.0817239	0.642	0.641469	20	0.909195	0.963(0.82-1.13)	CEM1|FASN2D|KASI|KS	3-oxoacyl-ACP synthase, mitochondrial	Q9NWU1
NDUFC2	ENSG00000151366	11	77785307	rs657277	11	77774736	T	C	0.166004	-0.0045	0.00988681	0.649	-0.350096	0.0110357		7.23e-221	0.0128536	0.0282432	0.649	0.407023	20	0.909195	1.013(0.958-1.071)	B14.5b|CI-B14.5b|HLC-1|NADHDH2	NADH:ubiquinone oxidoreductase subunit C2	O95298
ME3	ENSG00000151376	11	86267914	rs61703751	11	86383876	A	C	0.127237	0.0085	0.0107729	0.4301	0.64985	0.0112136		0	0.0130799	0.016579	0.43	0.784387	20	0.827366	1.013(0.981-1.047)	NADP-ME	malic enzyme 3	Q16798
NUBPL	ENSG00000151413	14	32144796	rs144417988	14	32181247	G	A	0.333996	-0.0104	0.00739644	0.1597	0.0647436	0.008518		2.94e-14	-0.160634	0.11618	0.167	0.589604	12	0.723387	0.852(0.678-1.069)	C14orf127|IND1|MC1DN21|huInd1	nucleotide binding protein like	Q8TB37
ACAD8	ENSG00000151498	11	134129569	rs12292140	11	134122461	T	C	0.255467	0.0085	0.00771709	0.2707	0.332335	0.00854128		0	0.0255766	0.0232301	0.271	0.749436	20	0.788246	1.026(0.98-1.074)	ACAD-8|ARC42|IBDH	acyl-CoA dehydrogenase family member 8	Q9UKU7
QDPR	ENSG00000151552	4	17487870	rs10020773	4	17526682	C	A	0.235586	-0.0066	0.00834307	0.4289	-0.922868	0.00777375		0	0.00715162	0.00904058	0.429	0.0492345	20	0.827366	1.007(0.989-1.025)	DHPR|HDHPR|PKU2|SDR33C1	quinoid dihydropteridine reductase	P09417
MMAA	ENSG00000151611	4	146560301	rs113007107	4	146569488	T	C	0.0974155	0.0123	0.011875	0.3003	-0.253883	0.0142289		3.29e-71	-0.0484475	0.0468522	0.301	0.914257	20	0.788246	0.953(0.869-1.044)	cblA	metabolism of cobalamin associated A	Q8IVH4
ACSL1	ENSG00000151726	4	185712360	rs2046814	4	185704176	G	T	0.421471	0.0024	0.00721483	0.7394	-0.0612253	0.00805533		2.95e-14	-0.0391995	0.117954	0.74	0.0423516	20	0.924464	0.962(0.763-1.212)	ACS1|FACL1|FACL2|LACS|LACS1|LACS2	acyl-CoA synthetase long chain family member 1	P33121
SLC25A4	ENSG00000151729	4	186066414	rs3108229	4	186170358	G	A	0.481113	0.0074	0.00708394	0.2962	-0.14067	0.0079553		5.71e-70	-0.0526053	0.0504462	0.297	0.750164	20	0.788246	0.949(0.859-1.047)	AAC1|ANT|ANT 1|ANT1|MTDPS12|MTDPS12A|PEO2|PEO3|PEOA2|T1	solute carrier family 25 member 4	P12235
GUF1	ENSG00000151806	4	44691693	rs35404122	4	44676287	C	T	0.538767	-0.0036	0.0100505	0.7202	0.336189	0.00989175		3.49e-253	-0.0107083	0.029897	0.72	0.264727	20	0.923571	0.989(0.933-1.049)	EF-4|EF4|EIEE40	GUF1 homolog, GTPase	Q8N442
ATP5F1A	ENSG00000152234	18	43674205	rs1800640	18	43671400	C	T	0.39165	-0.0016	0.00738601	0.8285	-0.272547	0.00789071		1.99e-261	0.00587054	0.0271004	0.829	0.645389	20	0.945602	1.006(0.954-1.061)	ATP5A|ATP5A1|ATP5AL2|ATPM|COXPD22|HEL-S-123m|MC5DN4|MOM2|OMR|ORM|hATP1	ATP synthase F1 subunit alpha	P25705
PDK1	ENSG00000152256	2	173454962	rs2701268	2	173351199	A	G	0.154076	0.0173	0.00895184	0.05329	-0.314131	0.0100777		2.65e-213	-0.0550725	0.0285518	0.0537	0.342342	20	0.584005	0.946(0.895-1.001)	-	pyruvate dehydrogenase kinase 1	Q15118
NADK2	ENSG00000152620	5	36217537	rs10075150	5	36242354	G	A	0.452286	-0.0019	0.00732362	0.7953	-0.121844	0.00889138		9.66e-43	0.0155937	0.0601174	0.795	0.457299	20	0.943821	1.016(0.903-1.143)	C5orf33|DECRD|MNADK|NADKD1	NAD kinase 2, mitochondrial	Q4G0N4
BCL2L11	ENSG00000153094	2	111901489	rs113135335	2	111887754	G	T	0.117296	0.015	0.0113627	0.1868	0.164709	0.0127383		3.04e-38	0.0910699	0.0693454	0.189	0.35687	20	0.75425	1.095(0.956-1.255)	BAM|BIM|BOD	BCL2 like 11	O43521
SLC25A27	ENSG00000153291	6	46633303	rs9296504	6	46629505	T	C	0.552684	-0.0151	0.00704689	0.03213	0.124469	0.00813459		7.51e-53	-0.121315	0.0571681	0.0338	0.486164	20	0.512663	0.886(0.792-0.991)	UCP4	solute carrier family 25 member 27	O95847
RPIA	ENSG00000153574	2	89020807	rs6742972	2	89015309	T	C	0.028827	0.0148	0.0196135	0.4505	-0.549429	0.0201254		4.21e-164	-0.026937	0.0357116	0.451	0.748059	16	0.828917	0.973(0.908-1.044)	RPI|RPIAD	ribose 5-phosphate isomerase A	P49247
SDHAF4	ENSG00000154079	6	71287946	rs13213357	6	71298959	C	G	0.428429	0.0013	0.00991646	0.8957	0.0527181	0.00866078		1.15e-09	0.0246594	0.188147	0.896	0.547187	5	0.964925	1.025(0.709-1.482)	C6orf57|Sdh8	succinate dehydrogenase complex assembly factor 4	Q5VUM1
TOMM70	ENSG00000154174	3	100101258	rs1045610	3	100084020	A	T	0.248509	0.0064	0.00828446	0.4398	-0.209044	0.00926622		1.08e-112	-0.0306155	0.0396534	0.44	0.810378	20	0.828122	0.97(0.897-1.048)	TOMM70A|Tom70	translocase of outer mitochondrial membrane 70	O94826
ATP5MC3	ENSG00000154518	2	176045160	rs268157	2	176027151	G	A	0.206759	-0.0102	0.00903079	0.2587	0.123621	0.0101737		5.67e-34	-0.0825105	0.0733674	0.261	0.931777	20	0.788246	0.921(0.797-1.063)	ATP5G3|P3	ATP synthase membrane subunit c locus 3	P48201
MRPL39	ENSG00000154719	21	26968898	rs2829806	21	26960189	T	G	0.264414	0.0145	0.00813387	0.07464	-0.199368	0.00875903		1.11e-114	-0.0727299	0.0409232	0.0755	0.0558502	20	0.609345	0.93(0.858-1.008)	C21orf92|L39mt|L5mt|MRP-L5|MRPL5|MSTP003|PRED22|PRED66|RPML5	mitochondrial ribosomal protein L39	Q9NYK5
OXNAD1	ENSG00000154814	3	16342764	rs56332731	3	16309812	C	G	0.162028	-0.016	0.0126407	0.2056	0.227525	0.0121591		3.92e-78	-0.0703219	0.0556841	0.207	0.178199	20	0.774041	0.932(0.836-1.04)	-	oxidoreductase NAD binding domain containing 1	Q96HP4
ACSS1	ENSG00000154930	20	25013242	rs3646	20	25038839	G	C	0.230616	-0.0002	0.00696747	0.9771	-0.290013	0.00936435		1.37e-210	0.000689624	0.0240247	0.977	0.974982	20	0.996156	1.001(0.955-1.049)	ACAS2L|ACECS1|AceCS2L	acyl-CoA synthetase short chain family member 1	Q9NUB1
SLC25A28	ENSG00000155287	10	101375324	rs2052318	10	101381519	T	C	0.471173	-0.0129	0.00707308	0.06818	0.129616	0.00793167		4.99e-60	-0.0995246	0.0549082	0.0699	0.246627	20	0.608624	0.905(0.813-1.008)	MFRN2|MRS3/4|MRS4L|NPD016	solute carrier family 25 member 28	Q96A46
DBI	ENSG00000155368	2	120127311	rs12612942	2	120118237	G	A	0.199801	-0.0108	0.0086741	0.2131	-0.362701	0.0143801		2.28e-140	0.0297766	0.0239444	0.214	0.178744	20	0.774041	1.03(0.983-1.08)	ACBD1|ACBP|CCK-RP|EP	diazepam binding inhibitor, acyl-CoA binding protein	P07108
OXA1L	ENSG00000155463	14	23238369	rs11157756	14	23173797	G	A	0.521869	-0.0098	0.00714347	0.1701	-0.12377	0.0118023		9.91e-26	0.079179	0.0582073	0.174	0.662971	20	0.732282	1.082(0.966-1.213)	OXA1	OXA1L mitochondrial inner membrane protein	Q15070
SETD9	ENSG00000155542	5	56213223	rs252893	5	56224714	T	C	0.267396	-0.005	0.00822802	0.5434	-0.718787	0.0161314		0	0.00695616	0.0114482	0.543	0.516221	20	0.86978	1.007(0.985-1.03)	C5orf35	SET domain containing 9	Q8NE22
RMND1	ENSG00000155906	6	151749624	rs3757316	6	151774339	A	G	0.358847	0.0083	0.00733625	0.2579	-0.28382	0.0089034		5.44e-223	-0.0292439	0.0258645	0.258	0.535369	20	0.788246	0.971(0.923-1.022)	C6orf96|COXPD11|RMD1|bA351K16|bA351K16.3	required for meiotic nuclear division 1 homolog	Q9NWS8
MICU3	ENSG00000155970	8	16932450	rs62502366	8	16924115	A	G	0.313121	-0.0179	0.00741022	0.01571	0.117469	0.00943115		1.31e-35	-0.152381	0.0642578	0.0177	0.118149	20	0.365324	0.859(0.757-0.974)	EFHA2	mitochondrial calcium uptake family member 3	Q86XE3
NDUFAF6	ENSG00000156170	8	96018339	rs6651272	8	96047933	G	C	0.131213	-0.0002	0.0104292	0.9847	0.239509	0.0122748		8.65e-85	-0.000835041	0.0435442	0.985	0.588521	20	0.996156	0.999(0.917-1.088)	C8orf38|FRTS5|MC1DN17	NADH:ubiquinone oxidoreductase complex assembly factor 6	Q330K2
SFXN2	ENSG00000156398	10	104486623	rs2902548	10	104487382	T	C	0.167992	0.0025	0.00991346	0.8009	-0.352404	0.0101773		1.01e-262	-0.00709413	0.0281317	0.801	0.944322	20	0.943821	0.993(0.94-1.049)	SLC56A2	sideroflexin 2	Q96NB2
ATP5MPL	ENSG00000156411	14	104386615	rs76927049	14	104412198	G	A	0.0337972	0.0138	0.0229537	0.5477	-0.688435	0.0241926		4.06e-178	-0.0200455	0.0333493	0.548	0.740331	20	0.86978	0.98(0.918-1.046)	6.8PL|C14orf2|MLQ|MP68|PLPM	ATP synthase membrane subunit 6.8PL	P56378
UQCRB	ENSG00000156467	8	97243005	rs112621423	8	97262762	G	A	0.362823	-0.0044	0.00964648	0.6483	0.14779	0.00872966		2.72e-64	-0.029772	0.0652953	0.648	0.199589	20	0.909195	0.971(0.854-1.103)	MC3DN3|QCR7|QP-C|QPC|UQBC|UQBP|UQCR6|UQPC	ubiquinol-cytochrome c reductase binding protein	P14927
MTERF3	ENSG00000156469	8	97262732	rs117758119	8	97064740	T	C	0.0606362	0.0033	0.016481	0.8413	-0.14626	0.0218285		2.08e-11	-0.0225626	0.112733	0.841	0.00845579	6	0.947637	0.978(0.784-1.219)	CGI-12|MTERFD1	mitochondrial transcription termination factor 3	Q96E29
SUPV3L1	ENSG00000156502	10	70954421	rs5030938	10	70975916	C	T	0.342942	0.0053	0.00761269	0.4863	0.342297	0.00827446		0	0.0154836	0.0222432	0.486	0.533398	20	0.84296	1.016(0.972-1.061)	SUV3	Suv3 like RNA helicase	Q8IYB8
MALSU1	ENSG00000156928	7	23344853	rs274058	7	23391509	G	C	0.388668	-0.0116	0.00716189	0.1053	-0.13033	0.0157445		1.25e-16	0.0890047	0.0559939	0.112	0.679755	20	0.706361	1.093(0.979-1.22)	C7orf30|mtRsfA	mitochondrial assembly of ribosomal large subunit 1	Q96EH3
RPUSD3	ENSG00000156990	3	9882909	rs71314367	3	9888113	T	C	0.055666	0.0089	0.0141891	0.5305	-0.521931	0.0164634		1.44e-220	-0.0170521	0.0271911	0.531	0.358068	20	0.863626	0.983(0.932-1.037)	-	RNA pseudouridine synthase D3	Q6P087
EXOG	ENSG00000157036	3	38560635	rs12636358	3	38455901	A	G	0.0357853	0.0258	0.017062	0.1305	-0.156743	0.0206176		2.91e-14	-0.164601	0.110986	0.138	0.431915	11	0.71252	0.848(0.682-1.054)	ENDOGL1|ENDOGL2|ENGL|ENGL-a|ENGL-b|ENGLA|ENGLB	exo/endonuclease G	Q9Y2C4
CPT2	ENSG00000157184	1	53670985	rs11581518	1	53672028	G	A	0.206759	-0.0105	0.0086594	0.2253	-0.26226	0.00994454		2.85e-153	0.0400365	0.0330532	0.226	0.913392	20	0.781188	1.041(0.976-1.111)	CPT1|CPTASE|IIAE4	carnitine palmitoyltransferase 2	P23786
MRPL17	ENSG00000158042	11	6703322	rs4758117	11	6689064	T	C	0.167992	0.0016	0.00987609	0.8713	-0.153093	0.0103068		6.59e-50	-0.0104512	0.0645144	0.871	0.109826	20	0.955219	0.99(0.872-1.123)	L17mt|LIP2|MRP-L17|MRP-L26|RPL17L|RPML26	mitochondrial ribosomal protein L17	Q9NRX2
NIT1	ENSG00000158793	1	161091555	rs75372745	1	161082186	C	G	0.0735586	-0.0108	0.0131478	0.4114	-0.157683	0.0147843		1.47e-26	0.0684918	0.0836278	0.413	0.949537	20	0.827366	1.071(0.909-1.262)	-	nitrilase 1	Q86X76
PINK1	ENSG00000158828	1	20968976	rs7520498	1	20949628	T	C	0.296223	-0.0029	0.00758998	0.7024	0.234956	0.00845206		4.5e-170	-0.0123427	0.0323068	0.702	0.781438	20	0.919293	0.988(0.927-1.052)	BRPK|PARK6	PTEN induced kinase 1	Q9BXM7
NDUFS2	ENSG00000158864	1	161175539	rs4379692	1	161186313	T	C	0.319085	-0.0045	0.0076119	0.5544	-0.225171	0.00863498		6.72e-150	0.0199848	0.0338137	0.555	0.566931	20	0.86978	1.02(0.955-1.09)	CI-49|MC1DN6	NADH:ubiquinone oxidoreductase core subunit S2	O75306
TOMM40L	ENSG00000158882	1	161198100	rs5082	1	161193683	G	A	0.38668	-0.0001	0.0093867	0.9915	0.288814	0.00871427		7.24e-241	-0.000346244	0.0325009	0.992	0.169043	20	0.996156	1(0.938-1.065)	TOMM40B	translocase of outer mitochondrial membrane 40 like	Q969M1
MRPL10	ENSG00000159111	17	45904769	rs17774171	17	45907599	G	A	0.390656	-0.0036	0.00716183	0.6152	-0.23186	0.00802866		2.19e-183	0.0155266	0.0308933	0.615	0.0869559	20	0.898402	1.016(0.956-1.079)	L10MT|MRP-L10|MRP-L8|MRPL8|RPML8	mitochondrial ribosomal protein L10	Q7Z7H8
ATP5MC1	ENSG00000159199	17	46971680	rs12948439	17	46967124	G	A	0.435388	-0.0028	0.00713649	0.6948	0.293034	0.00818224		6.83e-281	-0.00955521	0.0243553	0.695	0.775494	20	0.919293	0.99(0.944-1.039)	ATP5A|ATP5G|ATP5G1	ATP synthase membrane subunit c locus 1	P05496
CBR3	ENSG00000159231	21	37513037	rs4817775	21	37485062	C	A	0.429423	-0.0046	0.00721049	0.5235	-0.61043	0.00726032		0	0.00753567	0.0118125	0.524	0.422543	20	0.862	1.008(0.985-1.031)	HEL-S-25|SDR21C2|hCBR3	carbonyl reductase 3	O75828
ALDH4A1	ENSG00000159423	1	19213600	rs1009971	1	19222020	G	A	0.0457256	-0.0133	0.0185046	0.4723	-0.356721	0.0235146		5.57e-52	0.037284	0.0519322	0.473	0.650911	14	0.833967	1.038(0.938-1.149)	ALDH4|P5CD|P5CDh	aldehyde dehydrogenase 4 family member A1	P30038
THEM4	ENSG00000159445	1	151864172	rs6685187	1	151858888	A	G	0.395626	0.0082	0.00719168	0.2542	-0.599229	0.00733179		0	-0.0136842	0.0120027	0.254	0.592242	20	0.788246	0.986(0.963-1.01)	CTMP	thioesterase superfamily member 4	Q5T1C6
CHCHD6	ENSG00000159685	3	126551156	rs9814583	3	126422362	T	G	0.145129	0.0021	0.00985163	0.8312	-0.089969	0.011193		9.13e-16	-0.0233414	0.109539	0.831	0.431964	20	0.945602	0.977(0.788-1.211)	CHCM1|MICOS25|Mic25|PPP1R23	coiled-coil-helix-coiled-coil-helix domain containing 6	Q9BRQ6
ATAD3B	ENSG00000160072	1	1420185	rs116563714	1	1493842	A	T	0.0119284	0.0074	0.0305329	0.8085	-1.03094	0.0787241		3.49e-39	-0.00717792	0.0296217	0.809	0.649795	20	0.943821	0.993(0.937-1.052)	AAA-TOB3|TOB3	ATPase family AAA domain containing 3B	Q5T9A4
NDUFV3	ENSG00000160194	21	44314768	rs4148974	21	44323720	T	C	0.0755467	0.0164	0.0148832	0.2705	-0.854349	0.0165453		0	-0.0191959	0.0174245	0.271	0.855921	20	0.788246	0.981(0.948-1.015)	CI-10k|CI-9KD	NADH:ubiquinone oxidoreductase subunit V3	P56181
GATD3A	ENSG00000160221	21	45559546	rs7275654	21	45578184	T	C	0.11332	0.0123	0.0125904	0.3286	-0.179161	0.0137105		5.06e-39	-0.0686535	0.0704703	0.33	0.993266	20	0.788246	0.934(0.813-1.072)	C21orf33|ES1|GATD3|GT335|HES1|KNPH|KNPI	glutamine amidotransferase like class 1 domain containing 3A	P30042
COX6B2	ENSG00000160471	19	55863428	rs12461665	19	55865350	G	A	0.463221	-0.0038	0.00848862	0.6544	-0.0946239	0.00966319		1.22e-22	0.040159	0.0898028	0.655	0.699083	19	0.909195	1.041(0.873-1.241)	COXVIB2|CT59	cytochrome c oxidase subunit 6B2	Q6YFQ2
NLRX1	ENSG00000160703	11	119046001	rs4148170	11	119027545	A	G	0.084493	-0.0117	0.0140144	0.4038	0.162339	0.0149503		1.82e-27	-0.0720713	0.0865828	0.405	0.169409	20	0.827366	0.93(0.785-1.103)	CLR11.3|DLNB26|NOD26|NOD5|NOD9	NLR family member X1	Q86UT6
FDPS	ENSG00000160752	1	155284498	rs6677385	1	155304581	A	C	0.271372	-0.014	0.00847446	0.09853	-0.0930443	0.0096413		4.89e-22	0.150466	0.0924047	0.103	0.172717	20	0.682969	1.162(0.97-1.393)	FPPS|FPS|POROK9	farnesyl diphosphate synthase	P14324
SLC25A44	ENSG00000160785	1	156173233	rs74634803	1	156207690	C	G	0.0168986	0.0646	0.0248153	0.009235	-0.29257	0.0351587		8.69e-17	-0.220802	0.088872	0.013	0.613522	16	0.342337	0.802(0.674-0.954)	-	solute carrier family 25 member 44	Q96H78
FDXR	ENSG00000161513	17	72863887	rs492095	17	72869078	G	A	0.275348	-0.0172	0.00948969	0.06991	-0.150377	0.010291		2.34e-48	0.114379	0.0635897	0.0721	0.14519	20	0.609345	1.121(0.99-1.27)	ADR|ADXR|ANOA	ferredoxin reductase	P22570
TMEM143	ENSG00000161558	19	48851553	rs275583	19	48850678	A	G	0.254473	0.0198	0.00825574	0.01647	-0.140135	0.00910798		2.03e-53	-0.141292	0.0596241	0.0178	0.344126	20	0.365324	0.868(0.772-0.976)	-	transmembrane protein 143	Q96AN5
NAGS	ENSG00000161653	17	42084172	rs16940439	17	42067365	C	T	0.327038	0.0108	0.00763677	0.1573	-0.0677258	0.008534		2.09e-15	-0.159466	0.114536	0.164	0.063682	20	0.721265	0.853(0.681-1.067)	AGAS|ARGA	N-acetylglutamate synthase	Q8N159
CLPB	ENSG00000162129	11	72074580	rs78509017	11	72118567	C	T	0.0487078	-0.0063	0.016588	0.7041	-0.157573	0.0186897		3.43e-17	0.0399816	0.105379	0.704	0.504779	20	0.919293	1.041(0.847-1.28)	ANKCLB|HSP78|MEGCANN|MGCA7|SKD3	caseinolytic mitochondrial matrix peptidase chaperone subunit B	Q9H078
SLC25A45	ENSG00000162241	11	65146917	rs61154080	11	65166849	T	C	0.084493	-0.0006	0.0116145	0.9588	0.226119	0.0138735		1.01e-59	-0.00265347	0.0513649	0.959	0.0149338	20	0.99001	0.997(0.902-1.103)	-	solute carrier family 25 member 45	Q8N413
COA7	ENSG00000162377	1	53158273	rs657065	1	53151249	T	G	0.363817	-0.0095	0.00770352	0.2175	0.215749	0.00923008		7.75e-121	-0.0440326	0.0357555	0.218	0.269591	20	0.774041	0.957(0.892-1.026)	C1orf163|RESA1|SCAN3|SELRC1	cytochrome c oxidase assembly factor 7 (putative)	Q96BR5
ACOT11	ENSG00000162390	1	55056397	rs892446	1	55069790	C	A	0.460239	-0.0055	0.00704528	0.435	0.133351	0.00804785		1.15e-61	-0.0412444	0.0528911	0.436	0.972654	20	0.828122	0.96(0.865-1.064)	BFIT|STARD14|THEA|THEM1	acyl-CoA thioesterase 11	Q8WXI4
PARS2	ENSG00000162396	1	55226379	rs1180943	1	55230463	C	G	0.427435	-0.0127	0.00716888	0.07647	0.283906	0.00787278		9.04e-285	-0.0447331	0.0252814	0.0768	0.170538	20	0.609345	0.956(0.91-1.005)	EIEE75|MT-PRORS|proRS	prolyl-tRNA synthetase 2, mitochondrial	Q7L3T8
AK4	ENSG00000162433	1	65655530	rs12074520	1	65621833	A	C	0.05666	0.01	0.0139889	0.4747	-0.331362	0.015684		4.45e-99	-0.0301784	0.0422405	0.475	0.33314	20	0.833967	0.97(0.893-1.054)	AK 4|AK3|AK3L1|AK3L2	adenylate kinase 4	P27144
SLC25A34	ENSG00000162461	1	16065395	rs35352784	1	16061966	A	G	0.210736	-0.0029	0.00844177	0.7312	-0.49595	0.00920702		0	0.00584736	0.0170218	0.731	0.45441	20	0.924464	1.006(0.973-1.04)	-	solute carrier family 25 member 34	Q6PIV7
OMA1	ENSG00000162600	1	58946765	rs60726128	1	59008472	A	G	0.181909	0.0145	0.00926813	0.1177	0.347109	0.0104055		5.52e-244	0.0417736	0.0267303	0.118	0.180866	20	0.706361	1.043(0.989-1.099)	2010001O09Rik|DAB1|MPRP-1|MPRP1|YKR087C|ZMPOMA1|peptidase	OMA1 zinc metallopeptidase	Q96E52
ACP6	ENSG00000162836	1	147130894	rs12119079	1	147129014	G	A	0.284294	0.0135	0.00775763	0.08182	-0.552953	0.012304		0	-0.0244144	0.01404	0.082	0.359168	20	0.609345	0.976(0.949-1.003)	ACPL1|LPAP|PACPL1	acid phosphatase 6, lysophosphatidic	Q9NPH0
TFB2M	ENSG00000162851	1	246716744	rs10924772	1	246696596	G	A	0.501988	0.0001	0.0117335	0.9932	0.0810177	0.00798047		3.25e-24	0.0012343	0.144826	0.993	0.869493	20	0.996156	1.001(0.754-1.33)	Hkp1|mtTFB2	transcription factor B2, mitochondrial	Q9H5Q4
MRPL55	ENSG00000162910	1	228295696	rs849749	1	228296745	C	T	0.299205	0.0018	0.0073293	0.806	-0.176663	0.00856556		1.64e-94	-0.0101889	0.0414905	0.806	0.427679	20	0.943821	0.99(0.913-1.074)	AAVG5835|L55nt|MRP-L55|PRO19675	mitochondrial ribosomal protein L55	Q7Z7F7
MAIP1	ENSG00000162972	2	200846651	rs3114090	2	200803023	A	G	0.178926	0.0091	0.0110711	0.4111	0.0816737	0.0118364		5.19e-12	0.111419	0.136511	0.414	0.296733	20	0.827366	1.118(0.855-1.461)	C2orf47	matrix AAA peptidase interacting protein 1	Q8WWC4
COQ8A	ENSG00000163050	1	227130241	rs12406714	1	227177061	T	C	0.506958	0.0116	0.00737609	0.1158	-0.69708	0.00758397		0	-0.0166408	0.010583	0.116	0.293574	20	0.706361	0.983(0.963-1.004)	ADCK3|ARCA2|CABC1|COQ10D4|COQ8|SCAR9	coenzyme Q8A	Q8NI60
BOLA3	ENSG00000163170	2	74368823	rs828844	2	74354479	G	T	0.388668	0.002	0.0072998	0.7841	0.0505795	0.00884475		1.07e-08	0.0395417	0.144489	0.784	0.848064	16	0.943821	1.04(0.784-1.381)	MMDS2	bolA family member 3	Q53S33
MRPS18C	ENSG00000163319	4	84383986	rs1565909	4	84400330	C	T	0.513917	0.0024	0.00697819	0.7309	0.141556	0.0079482		5.93e-71	0.0169544	0.0493056	0.731	0.406891	20	0.924464	1.017(0.923-1.12)	CGI-134|MRP-S18-1|MRP-S18-c|MRPS18-1|S18mt-c|mrps18-c	mitochondrial ribosomal protein S18C	Q9Y3D5
NAXE	ENSG00000163382	1	156562822	rs3795733	1	156564922	C	T	0.295229	0.0009	0.00749345	0.9044	-0.257715	0.00858881		8.22e-198	-0.00349223	0.0290767	0.904	0.296313	20	0.965483	0.997(0.941-1.055)	AIBP|APOA1BP|PEBEL|YJEFN1	NAD(P)HX epimerase	Q8NCW5
CHCHD4	ENSG00000163528	3	14159975	rs9856296	3	14155453	C	T	0.248509	0.0058	0.0077633	0.455	-0.0799847	0.0130527		8.91e-10	-0.0725139	0.0977785	0.458	0.300005	20	0.833967	0.93(0.768-1.127)	MIA40|TIMM40	coiled-coil-helix-coiled-coil-helix domain containing 4	Q8N4Q1
SUCLG1	ENSG00000163541	2	84668908	rs10210248	2	84673252	C	T	0.172962	-0.0091	0.00876196	0.299	0.133359	0.00978262		2.58e-42	-0.068237	0.0658926	0.3	0.0271569	20	0.788246	0.934(0.821-1.063)	GALPHA|MTDPS9|SUCLA1	succinate-CoA ligase GDP/ADP-forming subunit alpha	P53597
COX18	ENSG00000163626	4	73928634	rs6849701	4	73950301	G	A	0.120278	-0.0013	0.0102017	0.8986	0.0663954	0.0118534		2.13e-08	-0.0195797	0.15369	0.899	0.104127	20	0.964925	0.981(0.726-1.325)	COX18HS	cytochrome c oxidase assembly factor COX18	Q8N8Q8
PPM1K	ENSG00000163644	4	89194618	rs9637599	4	89206230	C	A	0.523857	0.0001	0.0107821	0.9926	0.161005	0.0117683		1.32e-42	0.0006211	0.0669675	0.993	0.972085	20	0.996156	1.001(0.878-1.141)	BDP|MSUDMV|PP2Ckappa|PP2Cm|PTMP|UG0882E07	protein phosphatase, Mg2+/Mn2+ dependent 1K	Q8N3J5
MTHFD2L	ENSG00000163738	4	75074353	rs538542	4	75054747	T	C	0.0357853	0.004	0.0180166	0.8243	0.267044	0.0195866		2.51e-42	0.0149788	0.0674757	0.824	0.290524	20	0.944532	1.015(0.889-1.159)	-	methylenetetrahydrofolate dehydrogenase (NADP+ dependent) 2 like	Q9H903
NMNAT3	ENSG00000163864	3	139337940	rs16849309	3	139394153	A	G	0.447316	-0.0024	0.00717767	0.7381	-0.391063	0.00769574		0	0.00613712	0.0183547	0.738	0.329437	20	0.924464	1.006(0.971-1.043)	FKSG76|PNAT-3|PNAT3	nicotinamide nucleotide adenylyltransferase 3	Q96T66
NDUFAF2	ENSG00000164182	5	60344904	rs2619893	5	60277381	T	C	0.382704	-0.0017	0.0074458	0.8194	0.138593	0.00881704		1.12e-55	-0.0122661	0.0537297	0.819	0.239395	20	0.943821	0.988(0.889-1.098)	B17.2L|MC1DN10|MMTN|NDUFA12L|mimitin	NADH:ubiquinone oxidoreductase complex assembly factor 2	Q8N183
SLC25A46	ENSG00000164209	5	110087347	rs72773149	5	110018697	A	C	0.0914513	-0.019	0.0123357	0.1235	-0.340887	0.0138617		1.54e-133	0.055737	0.0362579	0.124	0.763232	20	0.71087	1.057(0.985-1.135)	HMSN6B	solute carrier family 25 member 46	Q96AG3
C5orf63	ENSG00000164241	5	126393717	rs10051184	5	126372809	T	C	0.49503	-0.0018	0.00705084	0.7985	-0.0877185	0.00895965		1.24e-22	0.0205202	0.0804076	0.799	0.349419	20	0.943821	1.021(0.872-1.195)	YDR286C	chromosome 5 open reading frame 63	A6NC05
NDUFS4	ENSG00000164258	5	52917815	rs4147744	5	52977580	A	T	0.162028	-0.01	0.00933572	0.2841	0.21331	0.0160436		2.46e-40	-0.0468802	0.0439078	0.286	0.356443	20	0.788246	0.954(0.876-1.04)	AQDQ|CI-18|CI-18 kDa|CI-AQDQ|MC1DN1	NADH:ubiquinone oxidoreductase subunit S4	O43181
GRPEL2	ENSG00000164284	5	148729569	rs3797315	5	148620224	G	T	0.402584	0.0027	0.00709406	0.7035	-0.111575	0.00795871		1.19e-44	-0.024199	0.0636047	0.704	0.170608	20	0.919293	0.976(0.862-1.106)	Mt-GrpE#2	GrpE like 2, mitochondrial	Q8TAA5
CASP3	ENSG00000164305	4	185559756	rs72689261	4	185590897	A	C	0.115308	0.0023	0.0109679	0.8339	-0.489507	0.0118499		0	-0.0046986	0.0224063	0.834	0.305739	20	0.945602	0.995(0.953-1.04)	CPP32|CPP32B|SCA-1	caspase 3	P42574
PRIMPOL	ENSG00000164306	4	185593442	rs2705881	4	185572725	A	G	0.161034	0.0041	0.0096428	0.6707	0.260376	0.0191273		3.36e-42	0.0157465	0.0370522	0.671	0.665454	20	0.916557	1.016(0.945-1.092)	CCDC111|MYP22|Primpol1	primase and DNA directed polymerase	Q96LW4
GFM2	ENSG00000164347	5	74040112	rs17647023	5	74062358	T	G	0.250497	0.0067	0.00863875	0.438	-0.215057	0.00914049		2.11e-122	-0.0311545	0.0401913	0.438	0.0965728	20	0.828122	0.969(0.896-1.049)	EF-G2mt|EFG2|MRRF2|MST027|MSTP027|RRF|RRF2|RRF2mt|hEFG2|mEF-G 2	GTP dependent ribosome recycling factor mitochondrial 2	Q969S9
CCDC127	ENSG00000164366	5	211601	rs4956930	5	247351	G	A	0.508946	-0.0009	0.00699335	0.8976	-0.433435	0.00856003		0	0.00207644	0.0161348	0.898	0.281393	20	0.964925	1.002(0.971-1.034)	-	coiled-coil domain containing 127	Q96BQ5
ACSL6	ENSG00000164398	5	131245309	rs253947	5	131330515	C	T	0.233598	0.0012	0.00887958	0.8925	0.175383	0.00990296		3.5e-70	0.00684215	0.050631	0.893	0.0211664	20	0.964925	1.007(0.912-1.112)	ACS2|FACL6|LACS 6|LACS2|LACS5	acyl-CoA synthetase long chain family member 6	Q9UKU0
UQCRQ	ENSG00000164405	5	132202987	rs12514058	5	132285833	T	C	0.143141	-0.002	0.011997	0.8676	-0.111256	0.0123524		2.12e-19	0.0179766	0.107852	0.868	0.585736	20	0.953141	1.018(0.824-1.258)	MC3DN4|QCR8|QP-C|QPC|UQCR7	ubiquinol-cytochrome c reductase complex III subunit VII	O14949
SFXN1	ENSG00000164466	5	174930405	rs198039	5	174953743	A	G	0.136183	-0.0149	0.0104039	0.1521	-0.367787	0.011029		8e-244	0.0405125	0.0283139	0.152	0.507701	20	0.714611	1.041(0.985-1.101)	SLC56A1|TCC	sideroflexin 1	Q9H9B4
PDSS2	ENSG00000164494	6	107627264	rs6568470	6	107501047	A	G	0.346918	0.0008	0.00747761	0.9148	0.236125	0.00836278		2.16e-175	0.00338804	0.0316683	0.915	0.573596	20	0.97254	1.003(0.943-1.068)	C6orf210|COQ10D3|COQ1B|DLP1|bA59I9.3|hDLP1	decaprenyl diphosphate synthase subunit 2	Q86YH6
OXR1	ENSG00000164830	8	107523697	rs7834014	8	107774819	T	C	0.363817	0.0048	0.00739179	0.5161	-0.103377	0.00842392		1.28e-34	-0.0464322	0.0716035	0.517	0.311649	20	0.862	0.955(0.83-1.098)	CHEGDD|Nbla00307|TLDC3	oxidation resistance 1	Q8N573
FASTK	ENSG00000164896	7	150775832	rs34308016	7	150773664	T	C	0.173956	-0.006	0.00965475	0.5343	0.107889	0.0112904		1.23e-21	-0.0556129	0.0896772	0.535	0.0380374	20	0.865235	0.946(0.793-1.128)	FAST	Fas activated serine/threonine kinase	Q14296
FMC1	ENSG00000164898	7	139027634	rs57532141	7	139032102	A	T	0.276342	0.02	0.0114702	0.08122	-0.116998	0.0100125		1.52e-31	-0.170943	0.099123	0.0846	0.0841552	20	0.61801	0.843(0.694-1.024)	C7orf55|HSPC268	formation of mitochondrial complex V assembly factor 1 homolog	0
ALDH7A1	ENSG00000164904	5	125904321	rs900641	5	125931022	G	T	0.0974155	-0.0076	0.0117428	0.5175	0.476745	0.0185201		3.96e-146	-0.0159414	0.024639	0.518	0.036995	20	0.862	0.984(0.938-1.033)	ATQ1|EPD|PDE	aldehyde dehydrogenase 7 family member A1	P49419
COX6C	ENSG00000164919	8	100895859	rs34771613	8	100895661	G	A	0.181909	0.0028	0.0122637	0.8194	0.557042	0.012168		0	0.00502655	0.022016	0.819	0.372902	20	0.943821	1.005(0.963-1.049)	-	cytochrome c oxidase subunit 6C	P09669
SLC25A32	ENSG00000164933	8	104419140	rs3133807	8	104408485	A	G	0.168986	-0.0061	0.00994428	0.5396	0.137242	0.0108824		1.83e-36	-0.0444469	0.0725435	0.54	0.530594	20	0.868433	0.957(0.83-1.103)	MFT|MFTC|RREI	solute carrier family 25 member 32	Q9H2D1
PDP1	ENSG00000164951	8	94904164	rs11778469	8	94917576	C	T	0.405567	-0.0118	0.00716628	0.09964	0.163423	0.0080705		3.6e-91	-0.0722054	0.0439959	0.101	0.297808	20	0.680172	0.93(0.853-1.014)	PDH|PDP|PDPC|PPM2A|PPM2C	pyruvate dehyrogenase phosphatase catalytic subunit 1	Q9P0J1
NUDT2	ENSG00000164978	9	34336606	rs7039222	9	34332740	G	A	0.141153	0.0139	0.00972461	0.1529	0.96589	0.00976429		0	0.0143909	0.0100691	0.153	0.00967903	20	0.714611	1.014(0.995-1.035)	APAH1	nudix hydrolase 2	P50583
TMEM65	ENSG00000164983	8	125354582	rs11998018	8	125305884	T	C	0.323062	-0.0081	0.007308	0.2677	0.0926248	0.00827126		4.15e-29	-0.0874495	0.0792844	0.27	0.129011	20	0.788246	0.916(0.784-1.07)	-	transmembrane protein 65	Q6PI78
NIPSNAP3B	ENSG00000165028	9	107533088	rs62565987	9	107525011	G	A	0.135189	-0.0132	0.011383	0.2462	0.316822	0.0121608		1.25e-149	-0.0416638	0.0359641	0.247	0.889664	20	0.788246	0.959(0.894-1.029)	FP944|NIPSNAP3|SNAP1	nipsnap homolog 3B	Q9BS92
LETM2	ENSG00000165046	8	38255385	rs111903390	8	38244588	C	G	0.0198807	0.0294	0.0243091	0.2265	0.247524	0.0427414		6.99e-09	0.118776	0.100328	0.236	0.529537	11	0.782431	1.126(0.925-1.371)	SLC55A2	leucine zipper and EF-hand containing transmembrane protein 2	Q2VYF4
FXN	ENSG00000165060	9	71682634	rs58256061	9	71199513	A	G	0.202783	0.0049	0.00990466	0.6208	-0.0578226	0.00991062		5.4e-09	-0.084742	0.171909	0.622	0.414171	20	0.900855	0.919(0.656-1.287)	CyaY|FA|FARR|FRDA|X25	frataxin	Q16595
NDUFB6	ENSG00000165264	9	32563078	rs10758142	9	32534499	T	C	0.483101	-0.0102	0.00699866	0.145	0.081881	0.00796415		8.57e-25	-0.124571	0.0863281	0.149	0.52839	20	0.714611	0.883(0.745-1.046)	B17|CI	NADH:ubiquinone oxidoreductase subunit B6	O95139
STOML2	ENSG00000165283	9	35101521	rs586017	9	35100569	A	G	0.219682	-0.0061	0.00874773	0.4856	0.0812394	0.0100611		6.77e-16	-0.0750867	0.108079	0.487	0.513314	20	0.84296	0.928(0.751-1.147)	HSPC108|SLP-2	stomatin like 2	Q9UJZ1
MICU2	ENSG00000165487	13	22122594	rs9550742	13	22088201	C	T	0.197813	-0.0024	0.00963051	0.8032	-0.331733	0.0107584		8.93e-209	0.00723473	0.0290318	0.803	0.00460684	20	0.943821	1.007(0.952-1.066)	1110008L20Rik|EFHA1	mitochondrial calcium uptake 2	Q8IYU8
RPUSD4	ENSG00000165526	11	126076790	rs630956	11	126078600	A	C	0.197813	0.0132	0.0091989	0.1513	-0.523821	0.00950582		0	-0.0251995	0.0175671	0.151	0.0721659	20	0.714611	0.975(0.942-1.009)	-	RNA pseudouridine synthase D4	Q96CM3
NUDT5	ENSG00000165609	10	12222733	rs11257655	10	12307894	T	C	0.22664	-0.0063	0.00863807	0.4658	0.419092	0.0176076		3.2e-125	-0.0150325	0.020621	0.466	0.229283	20	0.833967	0.985(0.946-1.026)	YSA1|YSA1H|YSAH1|hNUDT5	nudix hydrolase 5	Q9UKK9
ATP5F1C	ENSG00000165629	10	7839935	rs115574756	10	7799494	A	T	0.248509	-0.0034	0.0114445	0.7664	0.228773	0.0168864		8.16e-42	-0.0148619	0.0500374	0.766	0.0537752	20	0.940587	0.985(0.893-1.087)	ATP5C|ATP5C1|ATP5CL1	ATP synthase F1 subunit gamma	P36542
VDAC2	ENSG00000165637	10	76980559	rs11543	10	76970613	G	C	0.44831	-0.0076	0.00710842	0.285	0.0980515	0.00850374		9.27e-31	-0.0775103	0.0728078	0.287	0.25044	20	0.788246	0.925(0.802-1.067)	POR	voltage dependent anion channel 2	P45880
COMTD1	ENSG00000165644	10	76994757	rs79232706	10	76962774	A	C	0.0506958	0.0071	0.016386	0.6648	0.630461	0.0173128		2.39e-290	0.0112616	0.0259924	0.665	0.615365	20	0.911335	1.011(0.961-1.064)	-	catechol-O-methyltransferase domain containing 1	Q86VU5
PRDX3	ENSG00000165672	10	120932780	rs7068937	10	120926432	C	T	0.441352	0.0015	0.00724593	0.836	0.225896	0.0117336		1.36e-82	0.00664023	0.0320783	0.836	0.8196	20	0.945602	1.007(0.945-1.072)	AOP-1|AOP1|HBC189|MER5|PRO1748|SP-22|prx-III	peroxiredoxin 3	P30048
GHITM	ENSG00000165678	10	85906098	rs77188443	10	85898455	A	G	0.0646123	-0.0298	0.0155778	0.05575	0.533594	0.0166135		2.46e-226	-0.0558477	0.0292457	0.0562	0.780995	20	0.584706	0.946(0.893-1.001)	DERP2|HSPC282|MICS1|My021|PTD010|TMBIM5	growth hormone inducible transmembrane protein	Q9H3K2
PMPCA	ENSG00000165688	9	139311661	rs3812584	9	139312719	C	T	0.4334	-0.002	0.00731718	0.7846	0.050069	0.00798422		3.59e-10	-0.0399449	0.146281	0.785	0.187281	20	0.943821	0.961(0.721-1.28)	Alpha-MPP|CLA1|CPD3|INPP5E|P-55|SCAR2	peptidase, mitochondrial processing subunit alpha	Q10713
METTL17	ENSG00000165792	14	21461559	rs2741729	14	21456092	A	C	0.310139	0.0093	0.00784111	0.2356	-0.327201	0.00928267		3.6e-272	-0.0284229	0.0239777	0.236	0.979543	20	0.782431	0.972(0.927-1.019)	METT11D1	methyltransferase like 17	Q9H7H0
ISCA2	ENSG00000165898	14	74962116	rs7148018	14	74957153	T	C	0.349901	0.0022	0.00706796	0.7556	0.545942	0.00754056		0	0.00402973	0.0129465	0.756	0.368111	20	0.93744	1.004(0.979-1.03)	HBLD1|ISA2|MMDS4|c14_5557	iron-sulfur cluster assembly 2	Q86U28
GPT2	ENSG00000166123	16	46941749	rs117939346	16	46852813	G	A	0.0258449	-0.0129	0.0258018	0.6171	-0.490804	0.030501		2.93e-58	0.0262834	0.0525959	0.617	0.0956763	14	0.898402	1.027(0.926-1.138)	ALT2|GPT 2|MRT49	glutamic--pyruvic transaminase 2	Q8TD30
NDUFB8	ENSG00000166136	10	102278480	rs11190588	10	102273565	T	C	0.190855	0.0147	0.00887306	0.09758	-0.0804905	0.00962275		6.03e-17	-0.18263	0.112379	0.104	0.278881	20	0.684336	0.833(0.668-1.038)	ASHI|CI-ASHI|MC1DN32	NADH:ubiquinone oxidoreductase subunit B8	O95169
COX11	ENSG00000166260	17	53037704	rs1802212	17	53038654	C	A	0.271372	-0.0172	0.00793749	0.03024	-0.310731	0.00884191		1.49e-270	0.0553533	0.0255931	0.0306	0.467963	20	0.499309	1.057(1.005-1.111)	COX11P	cytochrome c oxidase copper chaperone COX11	Q9Y6N1
NUDT13	ENSG00000166321	10	74880901	rs11000530	10	74914256	G	T	0.0596421	-0.0151	0.0138211	0.2746	-0.560594	0.0151403		4.29e-300	0.0269357	0.0246652	0.275	0.794938	7	0.788246	1.027(0.979-1.078)	-	nudix hydrolase 13	Q86X67
IDH3A	ENSG00000166411	15	78444065	rs11855127	15	78237027	G	A	0.300199	-0.0068	0.00803012	0.3971	-0.099732	0.0149425		2.48e-11	0.0681827	0.0811624	0.401	0.607797	20	0.827366	1.071(0.913-1.255)	-	isocitrate dehydrogenase (NAD(+)) 3 catalytic subunit alpha	P50213
TK2	ENSG00000166548	16	66564176	rs725131	16	66585710	G	C	0.135189	0.0054	0.011048	0.625	0.712605	0.0115019		0	0.00757783	0.0155042	0.625	0.284726	20	0.900855	1.008(0.977-1.039)	MTDPS2|MTTK|PEOB3|SCA31	thymidine kinase 2	O00142
ACSM1	ENSG00000166743	16	20672385	rs163242	16	20645015	G	A	0.17992	-0.0035	0.0090264	0.6982	0.242105	0.0100459		2.51e-128	-0.0144566	0.0372879	0.698	0.838286	20	0.919293	0.986(0.916-1.06)	BUCS1|MACS1	acyl-CoA synthetase medium chain family member 1	Q08AH1
LDHD	ENSG00000166816	16	75148213	rs12918419	16	75170426	G	A	0.217694	-0.0101	0.00984626	0.305	-0.110912	0.00969392		2.6e-30	0.0910632	0.0891315	0.307	0.456788	20	0.788246	1.095(0.92-1.304)	DLACD|DLD	lactate dehydrogenase D	Q86WU2
CLPX	ENSG00000166855	15	65459118	rs1961279	15	65554740	A	G	0.44334	0.0109	0.0070749	0.1234	-0.0661535	0.00798512		1.19e-16	-0.164768	0.10878	0.13	0.101859	20	0.71252	0.848(0.685-1.05)	EPP2	caseinolytic mitochondrial matrix peptidase chaperone subunit X	O76031
MRPL16	ENSG00000166902	11	59575976	rs11230067	11	59516411	T	G	0.084493	0.0137	0.014067	0.3301	-0.109791	0.0157819		3.48e-12	-0.124782	0.129374	0.335	0.414685	12	0.788246	0.883(0.685-1.137)	L16mt|MRP-L16|PNAS-111	mitochondrial ribosomal protein L16	Q9NX20
PHB	ENSG00000167085	17	47486830	rs6917	17	47481543	A	G	0.212724	-0.0022	0.00909672	0.8089	-0.126823	0.0102472		3.51e-35	0.017347	0.0717415	0.809	0.554839	20	0.943821	1.017(0.884-1.171)	HEL-215|HEL-S-54e|PHB1	prohibitin	P35232
ACSF2	ENSG00000167107	17	48527862	rs898454	17	48542572	C	G	0.444334	-0.0007	0.00748599	0.9255	0.171839	0.00790596		9.5e-105	-0.00407357	0.0435643	0.926	0.57841	20	0.975809	0.996(0.914-1.085)	ACSMW|AVYV493	acyl-CoA synthetase family member 2	Q96CM8
COQ4	ENSG00000167113	9	131090583	rs75370325	9	131651082	T	C	0.0357853	0.0245	0.0222945	0.2718	0.156909	0.0279535		1.99e-08	0.156142	0.144783	0.281	0.368187	20	0.788246	1.169(0.88-1.553)	CGI-92|COQ10D7	coenzyme Q4	Q9Y3A0
ENDOG	ENSG00000167136	9	131582854	rs2805103	9	131598897	T	A	0.296223	-0.0052	0.00780944	0.5055	-0.527527	0.00826346		0	0.00985731	0.0148047	0.506	0.55291	20	0.851898	1.01(0.981-1.04)	-	endonuclease G	Q14249
COQ7	ENSG00000167186	16	19085169	rs4630530	16	19080184	C	T	0.377734	0.0096	0.00753259	0.2025	0.228832	0.00798393		1.15e-180	0.0419521	0.0329501	0.203	0.0881205	20	0.774041	1.043(0.978-1.112)	CAT5|CLK-1|CLK1|COQ10D8	coenzyme Q7, hydroxylase	Q99807
DUS2	ENSG00000167264	16	68067436	rs6499157	16	68105474	C	A	0.183897	0.0087	0.00915008	0.3417	0.784482	0.0105154		0	0.0110901	0.0116648	0.342	0.712198	20	0.788246	1.011(0.988-1.035)	DUS2L|SMM1|URLC8	dihydrouridine synthase 2	Q9NX74
ATP5MG	ENSG00000167283	11	118287040	rs3194726	11	118279936	C	T	0.0785288	0.003	0.0125655	0.8113	0.268398	0.015332		1.29e-68	0.0111774	0.0468209	0.811	0.616843	20	0.943821	1.011(0.923-1.108)	ATP5JG|ATP5L	ATP synthase membrane subunit g	O75964
ACAA2	ENSG00000167315	18	47325099	rs73434397	18	47287207	A	G	0.222664	-0.0015	0.00848016	0.8596	0.257388	0.0159003		6.17e-59	-0.00582777	0.0329489	0.86	0.248108	20	0.951515	0.994(0.932-1.061)	DSAEC	acetyl-CoA acyltransferase 2	P42765
GPX4	ENSG00000167468	19	1105361	rs8103188	19	1103465	G	A	0.447316	0.0139	0.00717194	0.05261	0.55144	0.00860825		0	0.0252067	0.0130118	0.0527	0.100084	20	0.582403	1.026(1-1.052)	GPx-4|GSHPx-4|MCSP|PHGPx|SMDS|snGPx|snPHGPx	glutathione peroxidase 4	P36969
GLOD4	ENSG00000167699	17	672959	rs2750010	17	679476	A	T	0.201789	0.0084	0.00865359	0.3317	-0.211214	0.00966877		8.67e-106	-0.03977	0.0410111	0.332	0.430524	20	0.788246	0.961(0.887-1.041)	C17orf25|CGI-150|HC71	glyoxalase domain containing 4	Q9HC38
NUDT8	ENSG00000167799	11	67396405	rs10736660	11	67419855	G	A	0.192843	-0.0093	0.00908512	0.306	0.0634996	0.0106715		2.67e-09	-0.146458	0.145175	0.313	0.332171	15	0.788246	0.864(0.65-1.148)	-	nudix hydrolase 8	Q8WV74
PRDX2	ENSG00000167815	19	12910164	rs897804	19	12876964	C	G	0.439364	-0.0162	0.00846083	0.05553	0.235476	0.00955092		3.27e-134	-0.0687968	0.0360389	0.0563	0.511092	20	0.584706	0.934(0.87-1.002)	HEL-S-2a|NKEF-B|NKEFB|PRP|PRX2|PRXII|PTX1|TDPX1|TPX1|TSA	peroxiredoxin 2	P32119
MRPL58	ENSG00000167862	17	73013060	rs73365045	17	73000584	A	G	0.0129225	0.042	0.0392263	0.2843	-0.476264	0.0386202		6.09e-35	-0.0881863	0.0826723	0.286	0.0628401	14	0.788246	0.916(0.779-1.077)	DS-1|DS1|ICT1|MRP-L58	mitochondrial ribosomal protein L58	Q14197
ATP5PD	ENSG00000167863	17	73039019	rs9915968	17	73059616	C	G	0.142147	0.0177	0.00967496	0.06733	0.366879	0.0229317		1.3e-57	0.0482448	0.0265428	0.0691	0.0176425	20	0.607798	1.049(0.996-1.105)	APT5H|ATP5H|ATPQ	ATP synthase peripheral stalk subunit d	O75947
ECI1	ENSG00000167969	16	2295848	rs55650311	16	2301269	T	C	0.161034	-0.0046	0.0100056	0.6457	-0.568887	0.0267246		1.5e-100	0.00808597	0.0175921	0.646	0.0115351	20	0.909195	1.008(0.974-1.043)	DCI	enoyl-CoA delta isomerase 1	P42126
SDHAF2	ENSG00000167985	11	61206257	rs142064115	11	60865168	A	G	0.0109344	0.0335	0.0308485	0.2775	-0.374798	0.0376416		2.35e-23	-0.0893816	0.0827951	0.28	0.365812	3	0.788246	0.914(0.778-1.076)	C11orf79|PGL2|SDH5	succinate dehydrogenase complex assembly factor 2	Q9NX18
FTH1	ENSG00000167996	11	61731161	rs111605165	11	61769814	A	G	0.0377734	0.0142	0.0179037	0.4277	-0.604766	0.0192097		1.51e-217	-0.0234802	0.0296137	0.428	0.919277	20	0.827366	0.977(0.922-1.035)	FHC|FTH|FTHL6|HFE5|PIG15|PLIF	ferritin heavy chain 1	P02794
GLYCTK	ENSG00000168237	3	52325188	rs2276834	3	52325759	G	A	0.518887	0.0089	0.00710286	0.2102	-0.385943	0.00764408		0	-0.0230604	0.0184096	0.21	0.025342	20	0.774041	0.977(0.943-1.013)	HBEBP2|HBEBP4|HBeAgBP4A	glycerate kinase	Q8IVS8
NT5DC2	ENSG00000168268	3	52563728	rs4687626	3	52569098	A	G	0.462227	0.0078	0.0071082	0.2725	-0.372058	0.00771619		0	-0.0209645	0.0191101	0.273	0.000232002	20	0.788246	0.979(0.943-1.017)	-	5'-nucleotidase domain containing 2	Q9H857
COA6	ENSG00000168275	1	234514498	rs10910420	1	234509259	G	C	0.50497	-0.0035	0.00735567	0.6342	-0.389541	0.00854317		0	0.00898493	0.0188839	0.634	0.771054	20	0.909195	1.009(0.972-1.047)	C1orf31|CEMCOX4	cytochrome c oxidase assembly factor 6	Q5JTJ3
MMADHC	ENSG00000168288	2	150435239	rs13020214	2	150425584	C	T	0.173956	0.0091	0.00835535	0.2761	-0.0981101	0.00961148		1.83e-24	-0.0927529	0.0856464	0.279	0.825048	20	0.788246	0.911(0.771-1.078)	C2orf25|CL25022|cblD	metabolism of cobalamin associated D	Q9H3L0
PDHB	ENSG00000168291	3	58416470	rs6787467	3	58377888	A	G	0.345924	-0.0032	0.00756023	0.6721	0.288415	0.00813326		1.95e-275	-0.0110951	0.0262149	0.672	0.10242	20	0.916557	0.989(0.939-1.041)	PDHBD|PDHE1-B|PDHE1B|PHE1B	pyruvate dehydrogenase E1 subunit beta	P11177
DTYMK	ENSG00000168393	2	242620781	rs35445107	2	242628954	C	T	0.171968	0.0005	0.0132069	0.9698	-0.167826	0.0145712		1.08e-30	-0.00297928	0.0786944	0.97	0.783074	20	0.994221	0.997(0.855-1.163)	CDC8|PP3731|TMPK|TYMK	deoxythymidylate kinase	P23919
NDUFS5	ENSG00000168653	1	39496149	rs34848020	1	39453785	A	G	0.44334	0.0079	0.00712011	0.2672	-0.533192	0.0074418		0	-0.0148164	0.0133553	0.267	0.161982	20	0.788246	0.985(0.96-1.011)	CI-15k|CI15K	NADH:ubiquinone oxidoreductase subunit S5	O43920
AHCYL1	ENSG00000168710	1	110546832	rs3754444	1	110534462	A	G	0.16501	0.004	0.00909556	0.6601	-0.126236	0.0100747		5.12e-36	-0.0316868	0.0720966	0.66	0.0194123	20	0.910195	0.969(0.841-1.116)	DCAL|IRBIT|PPP1R78|PRO0233|XPVKONA	adenosylhomocysteinase like 1	O43865
GFM1	ENSG00000168827	3	158386215	rs6797631	3	158351384	G	T	0.39662	-0.0006	0.0100303	0.9523	-0.251125	0.00870754		6.76e-183	0.00238925	0.0399415	0.952	0.159	20	0.988247	1.002(0.927-1.084)	COXPD1|EFG|EFG1|EFGM|EGF1|GFM|hEFG1|mtEF-G1	G elongation factor mitochondrial 1	Q96RP9
MFF	ENSG00000168958	2	228206208	rs7572491	2	228220838	A	G	0.408549	0.0033	0.00728591	0.6506	0.229175	0.00800564		3.13e-180	0.0143995	0.0317959	0.651	0.494111	20	0.909195	1.015(0.953-1.08)	C2orf33|EMPF2|GL004	mitochondrial fission factor	Q9GZY8
CPT1C	ENSG00000169169	19	50205571	rs721885	19	50196451	T	C	0.345924	0.006	0.00759613	0.4296	-0.117922	0.00867648		4.53e-42	-0.0508811	0.0645252	0.43	0.332288	20	0.827366	0.95(0.837-1.079)	CATL1|CPT1-B|CPT1P|CPTI-B|CPTIC|SPG73	carnitine palmitoyltransferase 1C	Q8TCG5
RAB24	ENSG00000169228	5	176729472	rs4976642	5	176673068	T	A	0.163022	-0.004	0.00917035	0.6627	-0.168959	0.00995108		1.17e-64	0.0236743	0.0542934	0.663	0.0589728	20	0.911335	1.024(0.921-1.139)	-	RAB24, member RAS oncogene family	Q969Q5
PRELID1	ENSG00000169230	5	176732367	rs7707346	5	176544299	G	C	0.175944	-0.0037	0.00935608	0.6925	-0.871989	0.0195089		0	0.00424317	0.01073	0.693	0.0842625	20	0.919293	1.004(0.983-1.026)	CGI-106|PRELI|PX19|SBBI12	PRELI domain containing 1	Q9Y255
MRPL1	ENSG00000169288	4	78828809	rs116037967	4	78663106	G	A	0.0119284	0.0076	0.0332871	0.8194	1.42062	0.0763554		2.91e-77	0.00534977	0.0234331	0.819	0.256548	17	0.943821	1.005(0.96-1.053)	BM022|L1MT|MRP-L1	mitochondrial ribosomal protein L1	Q9BYD6
METTL15	ENSG00000169519	11	28242424	rs12270335	11	28125173	G	A	0.140159	-0.0212	0.00975429	0.02975	0.136351	0.0214058		1.89e-10	-0.155482	0.0755879	0.0397	0.379238	20	0.56169	0.856(0.738-0.993)	METT5D1	methyltransferase like 15	A6NJ78
HINT1	ENSG00000169567	5	130501074	rs3864285	5	130497902	G	A	0.0357853	-0.0098	0.0215708	0.6496	-0.694672	0.0333016		1.24e-96	0.0141074	0.0310591	0.65	0.995386	20	0.909195	1.014(0.954-1.078)	HINT|NMAN|PKCI-1|PRKCNH1	histidine triad nucleotide binding protein 1	P49773
NFU1	ENSG00000169599	2	69643821	rs4346430	2	69668802	A	G	0.38668	0.026	0.00717584	0.0002909	0.267776	0.0119309		1.47e-111	0.0970962	0.0271449	0.000348	0.389222	20	0.0599952	1.102(1.045-1.162)	CGI-33|HIRIP|HIRIP5|MMDS1|NIFUC|Nfu|NifU	NFU1 iron-sulfur cluster scaffold	Q9UMS0
FASN	ENSG00000169710	17	80046211	rs35038106	17	80180346	T	C	0.480119	-0.0037	0.00759625	0.6262	0.389883	0.0127681		8.78e-205	-0.00949003	0.0194859	0.626	0.289995	20	0.900855	0.991(0.953-1.029)	FAS|OA-519|SDR27X1	fatty acid synthase	P49327
DCXR	ENSG00000169738	17	79994310	rs60208666	17	79996070	G	C	0.0984095	0.0065	0.010521	0.5367	0.950059	0.0128296		0	0.00684168	0.0110745	0.537	0.776155	20	0.866843	1.007(0.985-1.029)	DCR|HCR2|HCRII|KIDCR|P34H|PNTSU|SDR20C1|XR	dicarbonyl and L-xylulose reductase	Q7Z4W1
PUSL1	ENSG00000169972	1	1245502	rs3889966	1	1279428	A	G	0.101392	0.0062	0.0111273	0.5774	-0.25264	0.0165345		1.05e-52	-0.0245409	0.0440735	0.578	0.770137	20	0.87999	0.976(0.895-1.064)	-	pseudouridine synthase like 1	Q8N0Z8
NUDT9	ENSG00000170502	4	88362170	rs28624955	4	88378818	G	A	0.373757	0.0067	0.00729515	0.3584	0.17528	0.0081616		2.6e-102	0.0382245	0.041658	0.359	0.410159	20	0.807984	1.039(0.958-1.127)	NUDT10	nudix hydrolase 9	Q9BW91
CHCHD7	ENSG00000170791	8	57127801	rs6474051	8	57125270	T	C	0.228628	-0.0017	0.009112	0.852	-0.184496	0.00999792		4.9e-76	0.00921431	0.0493912	0.852	0.174916	20	0.949868	1.009(0.916-1.112)	COX23	coiled-coil-helix-coiled-coil-helix domain containing 7	Q9BUK0
TRIAP1	ENSG00000170855	12	120882989	rs139052082	12	120938207	T	C	0.0606362	-0.0058	0.0151212	0.7013	0.108042	0.0163269		3.66e-11	-0.053683	0.140192	0.702	0.725252	17	0.919293	0.948(0.72-1.247)	HSPC132|MDM35|P53CSV|WF-1	TP53 regulated inhibitor of apoptosis 1	O43715
NUDT6	ENSG00000170917	4	123828926	rs7683093	4	123818085	G	C	0.132207	0.003	0.0103487	0.7719	0.281864	0.0118737		1.44e-124	0.0106434	0.0367181	0.772	0.188117	20	0.943821	1.011(0.941-1.086)	ASFGF2|FGF-AS|FGF2AS|GFG-1|GFG1	nudix hydrolase 6	P53370
TRMT61B	ENSG00000171103	2	29082927	rs55785599	2	29087814	A	C	0.411531	-0.0064	0.0071795	0.3727	0.256948	0.0118332		1.51e-104	-0.0249078	0.027965	0.373	0.319339	20	0.820219	0.975(0.923-1.03)	-	tRNA methyltransferase 61B	Q9BVS5
MFN1	ENSG00000171109	3	179089099	rs13089906	3	179066304	C	T	0.0387674	-0.0073	0.0184593	0.6925	0.931277	0.0218156		0	-0.0078387	0.0198223	0.693	0.655446	20	0.919293	0.992(0.954-1.031)	hfzo1|hfzo2	mitofusin 1	Q8IWA4
TMEM126B	ENSG00000171204	11	85343604	rs554536	11	85260927	G	A	0.534791	0.0038	0.0073044	0.6029	0.0621051	0.00798102		7.16e-15	0.0611866	0.117876	0.604	0.188453	20	0.894528	1.063(0.844-1.339)	HT007|MC1DN29	transmembrane protein 126B	Q8IUX1
MRPL36	ENSG00000171421	5	1799990	rs11953620	5	1818630	C	T	0.356859	0.004	0.00735213	0.5864	0.588166	0.0168424		3.47e-267	0.0068008	0.0125016	0.586	0.628722	20	0.87999	1.007(0.982-1.032)	BRIP1|L36mt|MRP-L36|PRPL36|RPMJ	mitochondrial ribosomal protein L36	Q9P0J6
ETFDH	ENSG00000171503	4	159612026	rs17843966	4	159629814	C	A	0.246521	0.0137	0.00805451	0.08896	0.367321	0.00972397		0	0.0372971	0.02195	0.0893	0.537488	20	0.63774	1.038(0.994-1.084)	ETFQO|MADD	electron transfer flavoprotein dehydrogenase	Q16134
BCL2L1	ENSG00000171552	20	30282023	rs6088962	20	30268184	T	C	0.232604	-0.0036	0.0086878	0.6786	-0.0738765	0.0101814		3.99e-13	0.04873	0.117791	0.679	0.728032	20	0.919293	1.05(0.833-1.323)	BCL-XL/S|BCL2L|BCLX|Bcl-X|PPP1R52	BCL2 like 1	Q07817
GATM	ENSG00000171766	15	45673869	rs7164602	15	45671325	G	A	0.275348	0.0203	0.00805695	0.01175	-0.576781	0.00822595		0	-0.0351954	0.0139778	0.0118	0.282524	20	0.328116	0.965(0.939-0.992)	AGAT|AT|CCDS3|FRTS1	glycine amidinotransferase	P50440
BCL2	ENSG00000171791	18	60888970	rs11152375	18	60906684	C	T	0.196819	-0.003	0.00887354	0.7353	0.0636455	0.00970176		5.37e-11	-0.0471361	0.139606	0.736	0.69479	20	0.924464	0.954(0.726-1.254)	Bcl-2|PPP1R50	BCL2 apoptosis regulator	P10415
MRM3	ENSG00000171861	17	690631	rs9915388	17	698176	A	G	0.109344	-0.0006	0.0115864	0.9587	0.225058	0.0123676		5.41e-74	-0.00266598	0.0514819	0.959	0.641444	20	0.99001	0.997(0.902-1.103)	RMTL1|RNMTL1	mitochondrial rRNA methyltransferase 3	Q9HC36
RNASEH1	ENSG00000171865	2	3599294	rs12987176	2	3599463	A	G	0.204771	-0.0076	0.00923238	0.4104	-0.096191	0.0103607		1.63e-20	0.0790095	0.0963562	0.412	0.664354	20	0.827366	1.082(0.896-1.307)	H1RNA|PEOB2|RNH1	ribonuclease H1	O60930
ATPAF2	ENSG00000171953	17	17911623	rs33997182	17	17921995	T	C	0.0427435	-0.0299	0.0190907	0.1173	-0.791058	0.0217364		5.43e-290	0.0377975	0.0241554	0.118	0.737385	20	0.706361	1.039(0.99-1.089)	ATP12|ATP12p|LP3663|MC5DN1	ATP synthase mitochondrial F1 complex assembly factor 2	Q8N5M1
NME6	ENSG00000172113	3	48338964	rs11718350	3	48360992	G	T	0.284294	-0.0136	0.00778741	0.08074	-0.253414	0.00890603		4.32e-178	0.0536671	0.0307878	0.0813	0.227692	20	0.609345	1.055(0.993-1.121)	IPIA-ALPHA|NDK 6|NM23-H6	NME/NM23 nucleoside diphosphate kinase 6	O75414
CYCS	ENSG00000172115	7	25162345	rs62451620	7	25189612	T	C	0.0506958	-0.0056	0.0148502	0.7061	0.257016	0.0258635		2.86e-23	-0.0217885	0.057821	0.706	0.975399	20	0.919293	0.978(0.874-1.096)	CYC|HCS|THC4	cytochrome c, somatic	P99999
TEFM	ENSG00000172171	17	29229096	rs11651802	17	29159660	C	T	0.107356	-0.0252	0.0113204	0.02601	-0.725339	0.0160175		0	0.0347424	0.0156259	0.0262	0.276645	9	0.470508	1.035(1.004-1.068)	C17orf42	transcription elongation factor, mitochondrial	Q96QE5
MRPL13	ENSG00000172172	8	121425321	rs10090927	8	121464984	T	C	0.311133	-0.0028	0.00752979	0.71	0.0941883	0.00843905		6.33e-29	-0.0297277	0.0799884	0.71	0.552036	20	0.920069	0.971(0.83-1.135)	L13|L13A|L13mt|RPL13|RPML13	mitochondrial ribosomal protein L13	Q9BYD1
SUCLG2	ENSG00000172340	3	67557961	rs4577484	3	67458381	C	T	0.33002	-0.0021	0.00763578	0.7833	0.375651	0.00820608		0	-0.0055903	0.0203272	0.783	0.679227	20	0.943821	0.994(0.956-1.035)	G-SCS|GBETA|GTPSCS	succinate-CoA ligase GDP-forming subunit beta	Q96I99
MCRIP2	ENSG00000172366	16	695143	rs3752493	16	717523	T	G	0.371769	-0.0043	0.00744013	0.5633	-0.0627211	0.00935383		2.01e-11	0.0685574	0.119062	0.565	0.00971927	20	0.871236	1.071(0.848-1.352)	C16orf14|FAM195A|c349E10.1	MAPK regulated corepressor interacting protein 2	Q9BUT9
MRPL52	ENSG00000172590	14	23301667	rs1135641	14	23299135	G	T	0.487078	-0.0051	0.00716025	0.4763	0.459568	0.00831296		0	-0.0110974	0.0155817	0.476	0.876602	20	0.833967	0.989(0.959-1.02)	-	mitochondrial ribosomal protein L52	Q86TS9
METAP1D	ENSG00000172878	2	172905824	rs11673986	2	172900758	T	C	0.365805	0.0016	0.00741676	0.8292	0.117023	0.00908195		5.45e-38	0.0136726	0.0633877	0.829	0.249856	20	0.945602	1.014(0.895-1.148)	MAP 1D|MAP1D|MetAP 1D|Metap1l	methionyl aminopeptidase type 1D, mitochondrial	Q6UB28
DCAKD	ENSG00000172992	17	43119590	rs55897749	17	43136303	T	C	0.417495	0.024	0.00726718	0.0009582	-0.497154	0.00834366		0	-0.0482748	0.01464	0.000976	0.341179	20	0.136004	0.953(0.926-0.981)	-	dephospho-CoA kinase domain containing	Q8WVC6
COQ2	ENSG00000173085	4	84194378	rs7668388	4	84186994	G	T	0.277336	0.002	0.00782236	0.7982	0.246839	0.00858854		1.19e-181	0.00810245	0.0316914	0.798	0.0796153	20	0.943821	1.008(0.947-1.073)	CL640|COQ10D1|MSA1|PHB:PPT	coenzyme Q2, polyprenyltransferase	Q96H96
MTX1	ENSG00000173171	1	155181052	rs370545	1	155175390	A	G	0.455268	-0.0004	0.00645647	0.9506	-0.2981	0.0172663		8.66e-67	0.00134183	0.0216589	0.951	0.310575	20	0.988247	1.001(0.96-1.045)	MTX|MTXN	metaxin 1	Q13505
ABCD2	ENSG00000173208	12	39978694	rs7133376	12	39982882	A	G	0.164016	0.0194	0.00987302	0.04942	-0.217787	0.0111642		9.46e-85	-0.0890778	0.0455628	0.0506	0.64005	20	0.566457	0.915(0.837-1)	ABC39|ALDL1|ALDR|ALDRP|hALDR	ATP binding cassette subfamily D member 2	Q9UBJ2
MICOS10	ENSG00000173436	1	19939895	rs2745211	1	19899284	G	A	0.45825	0.0115	0.00713884	0.1072	0.0739895	0.00886802		7.22e-17	0.155428	0.0982664	0.114	0.347724	20	0.706361	1.168(0.964-1.416)	C1orf151|MINOS1|MIO10|Mic10	mitochondrial contact site and cristae organizing system subunit 10	Q5TGZ0
UQCRH	ENSG00000173660	1	46775875	rs41292543	1	46774783	G	A	0.117296	0.0381	0.011789	0.00123	-0.329576	0.0143448		8.25e-117	-0.115603	0.0361224	0.00137	0.76326	20	0.136004	0.891(0.83-0.956)	QCR6|UQCR8	ubiquinol-cytochrome c reductase hinge protein	P07919
TOMM20	ENSG00000173726	1	235282451	rs4300293	1	235277836	T	C	0.136183	-0.006	0.009955	0.5467	0.151552	0.0110191		4.85e-43	-0.0395903	0.0657499	0.547	0.0601631	20	0.86978	0.961(0.845-1.093)	MAS20|MOM19|TOM20	translocase of outer mitochondrial membrane 20	Q15388
ATP5MD	ENSG00000173915	10	105152510	rs6584542	10	104995495	A	G	0.337972	0.0074	0.0102726	0.4713	0.697186	0.00796504		0	0.0106141	0.0147348	0.471	0.244557	20	0.833967	1.011(0.982-1.04)	DAPIT|HCVFTP2|MC5DN6|USMG5|bA792D24.4	ATP synthase membrane subunit DAPIT	Q96IX5
SLC25A30	ENSG00000174032	13	45980020	rs75330252	13	45970108	A	G	0.0506958	0.0102	0.0148821	0.4931	0.296038	0.0210698		7.66e-45	0.034455	0.0503307	0.494	0.980071	20	0.846577	1.035(0.938-1.142)	KMCP1	solute carrier family 25 member 30	Q5SVS4
MSRB3	ENSG00000174099	12	65777223	rs6581626	12	65711378	A	G	0.471173	-0.0059	0.00705959	0.4033	-0.0517959	0.00795758		7.57e-11	0.113909	0.137415	0.407	0.234947	20	0.827366	1.121(0.856-1.467)	DFNB74	methionine sulfoxide reductase B3	Q8IXL7
TRMT10C	ENSG00000174173	3	101282998	rs9825208	3	101274807	T	G	0.436382	0.0075	0.00704845	0.2873	-0.0552841	0.00886845		4.55e-10	-0.135663	0.129339	0.294	0.429389	20	0.788246	0.873(0.678-1.125)	COXPD30|HNYA|MRPP1|RG9MTD1	tRNA methyltransferase 10C, mitochondrial RNase P subunit	Q7L0Y3
ANGEL2	ENSG00000174606	1	213177346	rs1045868	1	213168190	G	C	0.353877	-0.0073	0.00760645	0.3372	0.35659	0.00800935		0	-0.0204717	0.021336	0.337	0.0932001	20	0.788246	0.98(0.94-1.022)	Ccr4d|KIAA0759L	angel homolog 2	Q5VTE6
PDE12	ENSG00000174840	3	57544843	rs13076213	3	57576138	A	G	0.472167	-0.0125	0.00707131	0.07711	0.120762	0.00878503		5.35e-43	-0.103509	0.0590377	0.0796	0.473241	20	0.609345	0.902(0.803-1.012)	2'-PDE|2-PDE	phosphodiesterase 12	Q6L8Q7
NDUFA11	ENSG00000174886	19	5897652	rs2637201	19	5889934	G	A	0.55666	0.0064	0.0071123	0.3682	-0.124302	0.00899698		2.04e-43	-0.0514874	0.0573389	0.369	0.545718	20	0.815703	0.95(0.849-1.063)	B14.7|CI-B14.7|MC1DN14	NADH:ubiquinone oxidoreductase subunit A11	Q86Y39
MICOS13	ENSG00000174917	19	5679669	rs76853750	19	5645793	A	G	0.0238569	0.0014	0.0240087	0.9535	0.268032	0.0272418		7.65e-23	0.00522326	0.0895757	0.954	0.000896925	20	0.988247	1.005(0.843-1.198)	C19orf70|MIC13|P117|QIL1	mitochondrial contact site and cristae organizing system subunit 13	Q5XKP0
C3orf33	ENSG00000174928	3	155502270	rs6806798	3	155481097	C	T	0.364811	0.007	0.00726222	0.3351	0.0671177	0.00824218		3.85e-16	0.104294	0.108957	0.338	0.0110636	20	0.788246	1.11(0.896-1.374)	AC3-33	chromosome 3 open reading frame 33	Q6P1S2
MRPS22	ENSG00000175110	3	138900356	rs9859864	3	139091219	G	T	0.368787	0.0049	0.00724952	0.4991	0.0504731	0.00804507		3.52e-10	0.0970813	0.144462	0.502	0.202924	19	0.851819	1.102(0.83-1.463)	C3orf5|COXPD5|GIBT|GK002|MRP-S22|ODG7|RPMS22	mitochondrial ribosomal protein S22	P82650
PCCA	ENSG00000175198	13	100961977	rs2254579	13	101045359	C	G	0.394632	0.0042	0.00724481	0.5621	0.195224	0.00790119		8.73e-135	0.0215137	0.0371204	0.562	0.216793	20	0.871236	1.022(0.95-1.099)	-	propionyl-CoA carboxylase subunit alpha	P05165
LIPT2	ENSG00000175536	11	74203767	rs1783201	11	74205497	A	G	0.397614	0.0099	0.00728906	0.1744	0.0727222	0.00905		9.31e-16	0.136135	0.101653	0.181	0.0832153	20	0.742962	1.146(0.939-1.398)	-	lipoyl(octanoyl) transferase 2	A6NK58
UCP3	ENSG00000175564	11	73715903	rs3781907	11	73716469	G	A	0.26839	0.012	0.00814354	0.1406	-0.165831	0.00873376		2.17e-80	-0.0723627	0.049255	0.142	0.458792	20	0.71252	0.93(0.845-1.024)	SLC25A9	uncoupling protein 3	P55916
UCP2	ENSG00000175567	11	73690032	rs643064	11	73684715	T	C	0.133201	0.0047	0.0102231	0.6457	0.583099	0.0107345		0	0.00806039	0.017533	0.646	0.877314	20	0.909195	1.008(0.974-1.043)	BMIQ4|SLC25A8|UCPH	uncoupling protein 2	P55851
MRPL48	ENSG00000175581	11	73537269	rs7125433	11	73500926	T	G	0.186879	-0.005	0.00912671	0.5838	0.511277	0.0146281		1.22e-267	-0.00977943	0.017853	0.584	0.707043	20	0.87999	0.99(0.956-1.026)	CGI-118|HSPC290|L48MT|MRP-L48	mitochondrial ribosomal protein L48	Q96GC5
SUGCT	ENSG00000175600	7	40537468	rs75334720	7	41031199	C	A	0.0218688	0.0049	0.0257706	0.8492	0.451349	0.0362558		1.42e-35	0.0108564	0.0571035	0.849	0.418263	15	0.949868	1.011(0.904-1.131)	C7orf10|DERP13|GA3|ORF19	succinyl-CoA:glutarate-CoA transferase	Q9HAC7
TMEM70	ENSG00000175606	8	74889845	rs1053079	8	74893821	G	A	0.168986	-0.0036	0.00987347	0.7154	-0.204784	0.010767		1.17e-80	0.0175795	0.048223	0.715	0.546291	20	0.921182	1.018(0.926-1.119)	MC5DN2	transmembrane protein 70	Q9BUB7
TOMM5	ENSG00000175768	9	37587641	rs73441369	9	37592143	T	A	0.158052	-0.0129	0.0101466	0.2036	0.424079	0.0115317		4.65e-296	-0.0304189	0.0239405	0.204	0.193334	20	0.774041	0.97(0.926-1.017)	C9orf105|Tom5|bA613M10.3	translocase of outer mitochondrial membrane 5	Q8N4H5
BNIP3	ENSG00000176171	10	133788506	rs11146255	10	133730529	A	G	0.247515	0.041	0.0124184	0.0009615	0.276716	0.0335788		1.71e-16	0.148166	0.0483454	0.00218	0.0776956	8	0.153313	1.16(1.055-1.275)	NIP3	BCL2 interacting protein 3	Q12983
COX8A	ENSG00000176340	11	63743047	rs10751004	11	63741510	T	A	0.445328	-0.0092	0.00715169	0.1983	-0.164588	0.0148661		1.73e-28	0.0558971	0.0437443	0.201	0.318341	20	0.774041	1.057(0.971-1.152)	COX|COX8|COX8-2|COX8L|VIII|VIII-L	cytochrome c oxidase subunit 8A	P10176
DNAJC30	ENSG00000176410	7	73097192	rs111602115	7	73103410	C	T	0.0328032	-0.0119	0.0179813	0.5081	0.506016	0.0337254		6.91e-51	-0.023517	0.0355696	0.509	0.952731	20	0.853615	0.977(0.911-1.047)	WBSCR18	DnaJ heat shock protein family (Hsp40) member C30	Q96LL9
SPRYD4	ENSG00000176422	12	56863532	rs2657880	12	56863770	C	G	0.21173	-0.0202	0.00920311	0.02817	0.77812	0.0103256		0	-0.02596	0.0118324	0.0282	0.683076	20	0.49609	0.974(0.952-0.997)	-	SPRY domain containing 4	Q8WW59
RMDN1	ENSG00000176623	8	87503536	rs7006629	8	87519542	C	T	0.482107	-0.0074	0.0070605	0.2946	-0.260408	0.00871786		4.74e-196	0.028417	0.0271299	0.295	0.966211	20	0.788246	1.029(0.976-1.085)	CGI-90|FAM82B|RMD-1|RMD1	regulator of microtubule dynamics 1	Q96DB5
ACSF3	ENSG00000176715	16	89188518	rs12447947	16	89199651	A	G	0.360835	0.0045	0.00838062	0.5913	-0.166143	0.0104348		4.46e-57	-0.0270852	0.050471	0.592	0.0101754	20	0.884409	0.973(0.882-1.074)	-	acyl-CoA synthetase family member 3	Q4G176
BOK	ENSG00000176720	2	242505841	rs6754085	2	242510779	C	T	0.327038	-0.0204	0.00776503	0.00861	-0.290232	0.0085498		1.39e-252	0.0702885	0.0268345	0.00881	0.436908	20	0.325902	1.073(1.018-1.131)	BCL2L9|BOKL	BCL2 family apoptosis regulator BOK	Q9UMX3
MTX3	ENSG00000177034	5	79281333	rs76766140	5	79286568	T	C	0.115308	0.0066	0.010456	0.5279	-0.229985	0.0210856		1.06e-27	-0.0286975	0.04554	0.529	0.848888	20	0.863626	0.972(0.889-1.062)	-	metaxin 3	Q5HYI7
FAM210A	ENSG00000177150	18	13695004	rs77564907	18	13781407	A	G	0.15507	-0.0151	0.00994173	0.1288	0.168319	0.0125154		3.12e-41	-0.0897106	0.0594403	0.131	0.0106982	20	0.71252	0.914(0.814-1.027)	C18orf19|HsT2329	family with sequence similarity 210 member A	Q96ND0
PUS1	ENSG00000177192	12	132421075	rs7312854	12	132353460	C	T	0.255467	0.0067	0.00824607	0.4165	0.0608969	0.0106534		1.09e-08	0.110022	0.136771	0.421	0.0344436	20	0.827366	1.116(0.854-1.459)	MLASA1	pseudouridine synthase 1	Q9Y606
SLC25A22	ENSG00000177542	11	794395	rs4963160	11	772633	G	C	0.109344	-0.0258	0.0109598	0.01857	-0.121535	0.0139145		2.45e-18	0.212285	0.0933965	0.023	0.0630562	20	0.440578	1.237(1.03-1.485)	EIEE3|GC-1|GC1|NET44	solute carrier family 25 member 22	Q9H936
ACAD9	ENSG00000177646	3	128616674	rs16851801	3	128583469	A	G	0.0178926	-0.0227	0.0355651	0.5233	1.11661	0.0284534		0	-0.0203293	0.0318551	0.523	0.728971	20	0.862	0.98(0.921-1.043)	MC1DN20|NPD002	acyl-CoA dehydrogenase family member 9	Q9H845
NDUFAF3	ENSG00000178057	3	49059410	rs12715430	3	48942855	A	C	0.219682	-0.0015	0.00814577	0.8539	-0.144347	0.0106752		1.16e-41	0.0103916	0.0564369	0.854	0.295573	20	0.949868	1.01(0.905-1.129)	2P1|C3orf60|E3-3|MC1DN18	NADH:ubiquinone oxidoreductase complex assembly factor 3	Q9BU61
BOLA1	ENSG00000178096	1	149865895	rs74874700	1	149996293	A	G	0.028827	0.0025	0.0242236	0.9178	0.376555	0.044426		2.33e-17	0.00663914	0.0643342	0.918	0.2596	15	0.972919	1.007(0.887-1.142)	CGI-143	bolA family member 1	Q9Y3E2
NDUFV2	ENSG00000178127	18	9118485	rs11660603	18	9129858	G	A	0.172962	-0.0031	0.00906254	0.7323	0.21595	0.022116		1.6e-22	-0.0143552	0.0419917	0.732	0.716682	20	0.924464	0.986(0.908-1.07)	CI-24k|MC1DN7	NADH:ubiquinone oxidoreductase core subunit V2	P19404
GLDC	ENSG00000178445	9	6589057	rs1755604	9	6640977	A	G	0.250497	0.0122	0.00832721	0.1429	0.277654	0.00915773		6.42e-202	0.0439395	0.0300263	0.143	0.139552	20	0.71252	1.045(0.985-1.108)	GCE|GCSP|HYGN1	glycine decarboxylase	P23378
COX14	ENSG00000178449	12	50532482	rs17124432	12	50510777	T	C	0.348907	0.01	0.00735926	0.1742	0.293954	0.00911593		3.98e-228	0.0340189	0.0250576	0.175	0.049008	20	0.732282	1.035(0.985-1.087)	C12orf62|PCAG1	cytochrome c oxidase assembly factor COX14	Q96I36
NSUN3	ENSG00000178694	3	93814574	rs116047532	3	93519760	G	A	0.0387674	-0.0087	0.0217458	0.6891	0.153957	0.0230613		2.46e-11	-0.0565091	0.141499	0.69	0.899517	15	0.919293	0.945(0.716-1.247)	MST077|MSTP077	NOP2/Sun RNA methyltransferase 3	Q9H649
COX5A	ENSG00000178741	15	75221320	rs7495033	15	75206225	T	A	0.460239	-0.0256	0.00809999	0.001575	-0.119393	0.0126075		2.8e-21	0.214417	0.0715213	0.00272	0.286024	20	0.156309	1.239(1.077-1.426)	COX|COX-VA|VA	cytochrome c oxidase subunit 5A	P20674
TUFM	ENSG00000178952	16	28855730	rs7187776	16	28857645	G	A	0.341948	0.0026	0.00731323	0.7222	0.846998	0.00659152		0	0.00306966	0.00863433	0.722	0.324804	20	0.924464	1.003(0.986-1.02)	COXPD4|EF-TuMT|EFTU|P43	Tu translation elongation factor, mitochondrial	P49411
CYC1	ENSG00000179091	8	145151179	rs12549149	8	145158446	C	T	0.0884692	0.0073	0.0132404	0.5814	-0.132209	0.0174027		3.03e-14	-0.0552158	0.100412	0.582	0.654897	20	0.87999	0.946(0.777-1.152)	MC3DN6|UQCR4	cytochrome c1	P08574
TCAIM	ENSG00000179152	3	44415277	rs6441831	3	44352537	G	A	0.135189	0.0012	0.00935201	0.8979	-0.0981171	0.011798		9.07e-17	-0.0122303	0.0953261	0.898	0.315542	20	0.964925	0.988(0.819-1.191)	C3orf23|TOAG-1|TOAG1	T cell activation inhibitor, mitochondrial	Q8N3R3
PLD6	ENSG00000179598	17	17106969	rs3744132	17	17057782	A	C	0.05666	-0.0175	0.0138135	0.2052	0.996392	0.0167378		0	-0.0175634	0.0138667	0.205	0.573781	20	0.774041	0.983(0.956-1.01)	ZUC	phospholipase D family member 6	Q8N2A8
ZADH2	ENSG00000180011	18	72914183	rs4891245	18	72907648	G	A	0.449304	0.0008	0.00723876	0.912	-0.595596	0.00734557		0	-0.00134319	0.0121538	0.912	0.722023	20	0.971748	0.999(0.975-1.023)	PRG-3	zinc binding alcohol dehydrogenase domain containing 2	Q8N4Q0
FAHD1	ENSG00000180185	16	1883588	rs67309640	16	1888177	T	G	0.180915	-0.0106	0.00948187	0.2636	0.418634	0.0102292		0	-0.0253204	0.022658	0.264	0.77782	20	0.788246	0.975(0.933-1.019)	C16orf36|YISKL	fumarylacetoacetate hydrolase domain containing 1	Q6P587
D2HGDH	ENSG00000180902	2	242691112	rs7595071	2	242574309	C	A	0.343936	0.0126	0.00852702	0.1395	-0.194614	0.00889437		3.98e-106	-0.0647435	0.0439148	0.14	0.335208	20	0.71252	0.937(0.86-1.022)	D2HGD	D-2-hydroxyglutarate dehydrogenase	Q8N465
MRPL14	ENSG00000180992	6	44088194	rs9394985	6	44081006	G	C	0.50497	-0.0122	0.007047	0.08341	0.30704	0.00779735		0	-0.0397342	0.0229736	0.0837	0.40397	20	0.616662	0.961(0.919-1.005)	L14mt|L32mt|MRP-L14|MRP-L32|MRPL32|RMPL32|RPML32	mitochondrial ribosomal protein L14	Q6P1L8
SLC25A42	ENSG00000181035	19	19199252	rs111636327	19	19107549	T	C	0.0785288	-0.0185	0.0131193	0.1585	-0.125328	0.0145356		6.57e-18	0.147612	0.10607	0.164	0.363301	17	0.721265	1.159(0.941-1.427)	MECREN	solute carrier family 25 member 42	Q86VD7
HIGD1A	ENSG00000181061	3	42822346	rs73087348	3	42811571	T	C	0.214712	-0.0019	0.00854304	0.824	-0.113239	0.0103247		5.46e-28	0.0167786	0.0754579	0.824	0.88253	20	0.944532	1.017(0.877-1.179)	HIG1|RCF1a	HIG1 hypoxia inducible domain family member 1A	Q9Y241
DHTKD1	ENSG00000181192	10	12138097	rs7894615	10	12110518	G	A	0.457256	0.0081	0.00736468	0.2714	0.228025	0.00789538		2.08e-183	0.0355224	0.0323211	0.272	0.78366	20	0.788246	1.036(0.973-1.104)	AMOXAD|CMT2Q	dehydrogenase E1 and transketolase domain containing 1	Q96HY7
SLC25A41	ENSG00000181240	19	6429919	rs2860185	19	6436222	T	C	0.488072	-0.0106	0.00721882	0.142	-0.234694	0.00871385		8.9e-160	0.0451651	0.0308041	0.143	0.972132	20	0.71252	1.046(0.985-1.111)	APC4	solute carrier family 25 member 41	Q8N5S1
MRPS23	ENSG00000181610	17	55922129	rs9911992	17	55917919	G	T	0.275348	0.0061	0.00779857	0.4341	0.0566705	0.00881976		1.32e-10	0.10764	0.138628	0.437	0.951744	15	0.828122	1.114(0.849-1.461)	CGI-138|COXPD46|HSPC329|MRP-S23	mitochondrial ribosomal protein S23	Q9Y3D9
IBA57	ENSG00000181873	1	228361737	rs10916277	1	228386374	T	C	0.338966	-0.001	0.00770231	0.8967	0.159592	0.0091526		4.34e-68	-0.00626598	0.0482638	0.897	0.223512	20	0.964925	0.994(0.904-1.092)	C1orf69|MMDS3|SPG74	iron-sulfur cluster assembly factor IBA57	Q5T440
COA4	ENSG00000181924	11	73585872	rs115454950	11	73581333	A	G	0.0337972	-0.0074	0.0214829	0.7305	-0.238641	0.0298287		1.24e-15	0.0310089	0.090105	0.731	0.632066	20	0.924464	1.031(0.865-1.231)	CHCHD8|CMC3|E2IG2	cytochrome c oxidase assembly factor 4 homolog	Q9NYJ1
MRPS11	ENSG00000181991	15	89016453	rs62024338	15	89021523	C	T	0.0149105	-0.0099	0.0326182	0.7615	-0.482548	0.0383723		2.88e-36	0.0205161	0.0676155	0.762	0.624567	20	0.938349	1.021(0.894-1.165)	HCC-2|MRP-S11|S11mt	mitochondrial ribosomal protein S11	P82912
IDH2	ENSG00000182054	15	90636006	rs149866946	15	90993437	C	T	0.0139165	-0.0271	0.0463781	0.559	-0.947605	0.0733441		3.47e-38	0.0285984	0.0489925	0.559	0.446869	13	0.86978	1.029(0.935-1.133)	D2HGA2|ICD-M|IDH|IDHM|IDP|IDPM|mNADP-IDH	isocitrate dehydrogenase (NADP(+)) 2	P48735
TDRKH	ENSG00000182134	1	151753237	rs2495396	1	151744928	T	C	0.486083	-0.0168	0.00705487	0.01725	0.424067	0.00757971		0	-0.0396164	0.0166513	0.0174	0.212325	20	0.365324	0.961(0.93-0.993)	TDRD2	tudor and KH domain containing	Q9Y2W6
MRPL41	ENSG00000182154	9	140446329	rs4979655	9	140576488	C	T	0.298211	-0.0136	0.00755501	0.07184	0.0976973	0.00855942		3.56e-30	-0.139206	0.0782866	0.0754	0.944682	20	0.609345	0.87(0.746-1.014)	BMRP|MRP-L27|MRPL27|PIG3|RPML27	mitochondrial ribosomal protein L41	Q8IXM3
MRPS16	ENSG00000182180	10	75009480	rs7100800	10	75155997	A	G	0.0646123	-0.0117	0.0137931	0.3963	0.357878	0.0153979		1.71e-119	-0.0326927	0.0385671	0.397	0.855117	8	0.827366	0.968(0.897-1.044)	CGI-132|COXPD2|MRP-S16|RPMS16	mitochondrial ribosomal protein S16	Q9Y3D3
SHMT2	ENSG00000182199	12	57625914	rs7311958	12	57613425	C	T	0.340954	0.0073	0.00749399	0.33	0.0823941	0.00840876		1.14e-22	0.0885986	0.0914014	0.332	0.379536	20	0.788246	1.093(0.913-1.307)	GLYA|HEL-S-51e|SHMT	serine hydroxymethyltransferase 2	P34897
YBEY	ENSG00000182362	21	47711958	rs62224180	21	47726332	C	G	0.214712	0.0002	0.00735287	0.9783	0.775379	0.00919112		0	0.000257938	0.00948293	0.978	0.809462	20	0.996156	1(0.982-1.019)	C21orf57	ybeY metalloendoribonuclease	P58557
GLRX5	ENSG00000182512	14	96005450	rs3825546	14	95999820	C	T	0.423459	0.0026	0.00722096	0.7188	0.265604	0.00790966		3.32e-247	0.00978901	0.0271885	0.719	0.190378	20	0.923571	1.01(0.957-1.065)	C14orf87|FLB4739|GRX5|PR01238|PRO1238|PRSA|SIDBA3|SPAHGC	glutaredoxin 5	Q86SX6
NGRN	ENSG00000182768	15	90812677	rs28455720	15	90790555	C	G	0.178926	0.0026	0.0101229	0.7973	-0.0960693	0.011411		3.8e-17	-0.0270638	0.10542	0.797	0.412424	20	0.943821	0.973(0.792-1.197)	DSC92	neugrin, neurite outgrowth associated	Q9NPE2
DDX28	ENSG00000182810	16	68056474	rs7204192	16	68039309	G	A	0.150099	0.0122	0.0102336	0.2332	0.0950532	0.0110805		9.62e-18	0.128349	0.108696	0.238	0.4903	20	0.783338	1.137(0.919-1.407)	MDDX28	DEAD-box helicase 28	Q9NUL7
ABAT	ENSG00000183044	16	8823427	rs13333072	16	8823848	G	A	0.468191	0.0053	0.00896512	0.5544	-0.34023	0.0080144		0	-0.0155777	0.0263528	0.554	0.893806	20	0.86978	0.985(0.935-1.037)	GABA-AT|GABAT|NPD009	4-aminobutyrate aminotransferase	P80404
COA5	ENSG00000183513	2	99220375	rs3769698	2	99233894	C	T	0.271372	0.0003	0.00972876	0.9754	0.191846	0.010327		4.91e-77	0.00156375	0.0507112	0.975	0.238252	20	0.996156	1.002(0.907-1.106)	6330578E17Rik|C2orf64|CEMCOX3|Pet191	cytochrome c oxidase assembly factor 5	Q86WW8
SERHL2	ENSG00000183569	22	42960005	rs137112	22	43009759	T	C	0.32505	-0.0072	0.00753649	0.3394	-0.257271	0.0153571		5.42e-63	0.0279861	0.0293416	0.34	0.0329728	20	0.788246	1.028(0.971-1.089)	dJ222E13.1	serine hydrolase like 2	Q9H4I8
SFXN4	ENSG00000183605	10	120912729	rs10749291	10	120920588	T	C	0.562624	0.0032	0.00736419	0.6639	-0.719836	0.00684783		0	-0.00444546	0.0102305	0.664	0.981455	20	0.911335	0.996(0.976-1.016)	BCRM1|COXPD18|SLC56A4	sideroflexin 4	Q6P4A7
MRPL54	ENSG00000183617	19	3765617	rs7245624	19	3762926	G	A	0.372763	0.0116	0.0073071	0.1124	-0.724173	0.0106709		0	-0.0160183	0.010093	0.112	0.240163	20	0.706361	0.984(0.965-1.004)	L54mt|MRP-L54	mitochondrial ribosomal protein L54	Q6P161
NDUFB1	ENSG00000183648	14	92585363	rs61976560	14	92587277	T	G	0.33499	-0.0063	0.00949934	0.5072	-0.185559	0.00885653		1.81e-97	0.0339515	0.0512189	0.507	0.621387	17	0.851918	1.035(0.936-1.144)	CI-MNLL|CI-SGDH|MNLL	NADH:ubiquinone oxidoreductase subunit B1	O75438
AIFM3	ENSG00000183773	22	21327522	rs178255	22	21322836	T	C	0.0705765	0.0179	0.0162309	0.2701	-0.480697	0.0193307		1.69e-136	-0.0372376	0.0337986	0.271	0.785112	14	0.788246	0.963(0.902-1.029)	AIFL	apoptosis inducing factor mitochondria associated 3	Q96NN9
DIABLO	ENSG00000184047	12	122702145	rs12870	12	122692820	T	C	0.459245	-0.0009	0.00727917	0.9016	0.142465	0.0087237		5.96e-60	-0.00631734	0.0510959	0.902	0.000916541	20	0.965483	0.994(0.899-1.098)	DFNA64|SMAC	diablo IAP-binding mitochondrial protein	Q9NR28
UQCR10	ENSG00000184076	22	30164880	rs7289250	22	30234218	T	A	0.0457256	-0.0104	0.0198159	0.5997	0.352894	0.0171711		7.45e-94	-0.0294706	0.0561708	0.6	0.00232318	20	0.891724	0.971(0.87-1.084)	HSPC051|HSPC119|HSPC151|QCR9|UCCR7.2|UCRC	ubiquinol-cytochrome c reductase, complex III subunit X	Q9UDW1
NIPSNAP1	ENSG00000184117	22	29964061	rs2530669	22	30044669	A	G	0.517893	0.017	0.00708892	0.01648	-0.295703	0.00782064		0	-0.0574901	0.0240213	0.0167	0.0338467	20	0.365324	0.944(0.901-0.99)	-	nipsnap homolog 1	Q9BPW8
TOP1MT	ENSG00000184428	8	144414351	rs62524728	8	144402338	A	G	0.138171	-0.0021	0.00985756	0.8313	0.153091	0.0122632		9.15e-36	-0.0137173	0.0643994	0.831	0.458202	20	0.945602	0.986(0.869-1.119)	-	DNA topoisomerase I mitochondrial	Q969P6
TXNRD2	ENSG00000184470	22	19896190	rs5992495	22	19882984	G	T	0.172962	0.0059	0.00950081	0.5346	-0.248178	0.0112995		6.42e-107	-0.0237732	0.0382975	0.535	0.396253	20	0.865235	0.977(0.906-1.053)	GCCD5|SELZ|TR|TR-BETA|TR3|TRXR2	thioredoxin reductase 2	Q9NNW7
NDUFA12	ENSG00000184752	12	95344188	rs835044	12	95397552	T	C	0.354871	0.0015	0.00767256	0.845	0.686493	0.00752602		0	0.00218502	0.0111765	0.845	0.149162	20	0.949661	1.002(0.98-1.024)	B17.2|DAP13|MC1DN23	NADH:ubiquinone oxidoreductase subunit A12	Q9UI09
TMEM186	ENSG00000184857	16	8882873	rs9939787	16	8892014	T	C	0.177932	0.0064	0.00954871	0.5027	-0.0707686	0.0109366		9.75e-11	-0.0904356	0.135651	0.505	0.0218462	20	0.851879	0.914(0.7-1.192)	C16orf51	transmembrane protein 186	Q96B77
IMMP2L	ENSG00000184903	7	110752841	rs37759	7	110934682	T	C	0.508946	0.0307	0.0070654	1.39e-05	0.562452	0.00843439	5939	0	0.0545824	0.0125884	1.45e-05	0.185726	20	0.00416633	1.056(1.03-1.082)	IMMP2L-IT1|IMP2|IMP2-LIKE	inner mitochondrial membrane peptidase subunit 2	Q96T52
MRPL40	ENSG00000185608	22	19421511	rs12165902	22	19420306	G	C	0.125249	0.0279	0.0113363	0.01385	-0.232891	0.0127153		6.19e-75	-0.119799	0.0491137	0.0147	0.0720791	20	0.351983	0.887(0.806-0.977)	L40mt|MRP-L22|MRP-L40|MRPL22|NLVCF|URIM	mitochondrial ribosomal protein L40	Q9NQ50
NAT8L	ENSG00000185818	4	2066027	rs35300779	4	2058740	C	T	0.286282	0.0026	0.0094226	0.7826	0.148945	0.0115395		4.09e-38	0.0174561	0.0632765	0.783	0.0665707	20	0.943821	1.018(0.899-1.152)	CML3|NACED|NAT8-LIKE	N-acetyltransferase 8 like	Q8N9F0
THNSL1	ENSG00000185875	10	25310590	rs10764517	10	25296379	C	A	0.34493	0.0056	0.00742953	0.451	-0.135061	0.00828688		1.02e-59	-0.0414627	0.0550674	0.451	0.141057	20	0.828917	0.959(0.861-1.069)	TSH1	threonine synthase like 1	Q8IYQ7
NDUFA13	ENSG00000186010	19	19635415	rs11085264	19	19621780	G	A	0.16998	-0.007	0.00965839	0.4686	0.192874	0.0128241		4.02e-51	-0.036293	0.0501341	0.469	0.485843	20	0.833967	0.964(0.874-1.064)	B16.6|CDA016|CGI-39|GRIM-19|GRIM19|MC1DN28	NADH:ubiquinone oxidoreductase subunit A13	Q9P0J0
MTARC1	ENSG00000186205	1	220973918	rs3820356	1	220960137	G	C	0.0447316	0.013	0.0155517	0.4032	0.753638	0.019751		0	0.0172497	0.0206405	0.403	0.113225	20	0.827366	1.017(0.977-1.059)	MARC1|MOSC1	mitochondrial amidoxime reducing component 1	Q5VT66
GPAT2	ENSG00000186281	2	96696446	rs115601522	2	96821296	C	A	0.0377734	0.0139	0.0191486	0.4679	-0.453676	0.0331329		1.12e-42	-0.0306386	0.042267	0.469	0.184898	20	0.833967	0.97(0.893-1.054)	CT123	glycerol-3-phosphate acyltransferase 2, mitochondrial	Q6NUI2
PDE2A	ENSG00000186642	11	72336410	rs11235547	11	72318831	A	G	0.143141	0.0125	0.010134	0.2174	0.136224	0.0114003		6.56e-33	0.0917604	0.0747873	0.22	0.971708	20	0.774041	1.096(0.947-1.269)	CGS-PDE|PDE2A1|PED2A4|cGSPDE	phosphodiesterase 2A	O00408
LYRM7	ENSG00000186687	5	130523811	rs6595994	5	130403098	T	C	0.0924453	0.0138	0.013227	0.2968	-0.229004	0.0142717		6.1e-58	-0.0602609	0.0578807	0.298	0.557003	20	0.788246	0.942(0.841-1.055)	C5orf31|MC3DN8|MZM1L	LYR motif containing 7	Q5U5X0
CMC1	ENSG00000187118	3	28324854	rs17021298	3	28296690	G	A	0.177932	-0.0078	0.00933302	0.4033	0.298859	0.0112067		1.11e-156	-0.0260993	0.0312442	0.404	0.467836	20	0.827366	0.974(0.916-1.036)	C3orf68	C-X9-C motif containing 1	Q7Z7K0
NBR1	ENSG00000188554	17	41343103	rs1824889	17	41421876	G	C	0.361829	0.0017	0.017915	0.9244	-0.162632	0.00830374		2.06e-85	-0.010453	0.110158	0.924	0.0659343	20	0.974894	0.99(0.797-1.228)	1A1-3B|IAI3B|M17S2|MIG19	NBR1 autophagy cargo receptor	Q14596
NDUFA4	ENSG00000189043	7	10975730	rs6953367	7	10957253	T	C	0.460239	0.0055	0.00708532	0.4376	0.05405	0.0079977		1.4e-11	0.101758	0.13195	0.441	0.653824	20	0.828196	1.107(0.855-1.434)	CI-9k|CI-MLRQ|COXFA4|MLRQ	NDUFA4 mitochondrial complex associated	O00483
C15orf61	ENSG00000189227	15	67816517	rs2589993	15	67813162	A	G	0.139165	0.0162	0.0105766	0.1256	0.219876	0.0121582		4.21e-73	0.0736778	0.0482746	0.127	0.17422	20	0.71087	1.076(0.979-1.183)	-	chromosome 15 open reading frame 61	A6NNL5
FHIT	ENSG00000189283	3	60486084	rs11130745	3	59996668	A	G	0.027833	-0.008	0.0217413	0.7129	-0.908519	0.0215159		0	0.00880554	0.0239313	0.713	0.669649	13	0.920069	1.009(0.963-1.057)	AP3Aase|FRA3B	fragile histidine triad diadenosine triphosphatase	P49789
ACADSB	ENSG00000196177	10	124793161	rs3824685	10	124767832	G	T	0.17495	0.0028	0.00948337	0.7678	-0.0921805	0.00994117		1.82e-20	-0.0303752	0.10293	0.768	0.913153	17	0.941701	0.97(0.793-1.187)	2-MEBCAD|ACAD7|SBCAD	acyl-CoA dehydrogenase short/branched chain	P45954
XPNPEP3	ENSG00000196236	22	41310833	rs103197	22	41256802	A	G	0.457256	0.0146	0.00717897	0.04198	-0.137895	0.00793201		1.08e-67	-0.105878	0.0524162	0.0434	0.464718	20	0.565089	0.9(0.812-0.997)	APP3|ICP55|NPHPL1	X-prolyl aminopeptidase 3	Q9NQH7
NIF3L1	ENSG00000196290	2	201761352	rs7559150	2	201754063	C	T	0.263419	-0.0054	0.00844008	0.5223	-0.101529	0.00937674		2.54e-27	0.0531865	0.0832744	0.523	0.758409	20	0.862	1.055(0.896-1.242)	ALS2CR1|CALS-7|MDS015	NGG1 interacting factor 3 like 1	Q9GZT8
LONP1	ENSG00000196365	19	5706214	rs8102642	19	5669970	G	C	0.349901	-0.0073	0.00749244	0.3299	-0.388713	0.0080642		0	0.0187799	0.0192789	0.33	0.653809	20	0.788246	1.019(0.981-1.058)	CODASS|LON|LONP|LonHS|PIM1|PRSS15|hLON	lon peptidase 1, mitochondrial	P36776
THEM5	ENSG00000196407	1	151822196	rs11204901	1	151816351	T	C	0.301193	-0.007	0.00762656	0.3587	0.096139	0.00947462		3.42e-24	-0.0728112	0.0796523	0.361	0.334289	20	0.81037	0.93(0.795-1.087)	ACOT15	thioesterase superfamily member 5	Q8N1Q8
YRDC	ENSG00000196449	1	38271236	rs9701812	1	38346396	T	C	0.44334	0.0026	0.00738809	0.7249	0.133813	0.00883547		8.18e-52	0.0194301	0.0552269	0.725	0.643686	20	0.924464	1.02(0.915-1.136)	DRIP3|IRIP|SUA5	yrdC N6-threonylcarbamoyltransferase domain containing	Q86U90
SDHAF3	ENSG00000196636	7	96778488	rs62624461	7	96747192	C	T	0.028827	-0.05	0.0221912	0.02425	-0.350339	0.0258397		7.09e-42	0.142719	0.0642107	0.0262	0.646181	20	0.470508	1.153(1.017-1.308)	ACN9|DC11|LYRM10|Sdh7	succinate dehydrogenase complex assembly factor 3	Q9NRP4
TOMM7	ENSG00000196683	7	22857360	rs10276099	7	22862950	A	G	0.331014	-0.001	0.00751927	0.8942	-0.433943	0.0080263		0	0.00230445	0.0173278	0.894	0.106874	20	0.964925	1.002(0.969-1.037)	TOM7	translocase of outer mitochondrial membrane 7	Q9P0U1
PPTC7	ENSG00000196850	12	110995122	rs7294342	12	110884380	G	A	0.11829	0.0039	0.0119523	0.7442	-0.2348	0.014421		1.33e-59	-0.0166099	0.0509146	0.744	0.651574	20	0.928116	0.984(0.89-1.087)	TA-PP2C|TAPP2C	protein phosphatase targeting COQ7	Q8NI37
SLC25A29	ENSG00000197119	14	100765166	rs1059264	14	100769163	T	C	0.365805	0.0048	0.00751856	0.5232	0.630903	0.00818619		0	0.00760814	0.0119175	0.523	0.115211	20	0.862	1.008(0.984-1.031)	C14orf69|CACL|ORNT3	solute carrier family 25 member 29	Q8N8R3
ABCB8	ENSG00000197150	7	150735189	rs11975690	7	150727984	G	A	0.363817	0.0041	0.00719898	0.569	-0.104151	0.00939992		1.57e-28	-0.0393659	0.0692118	0.57	0.553203	20	0.875804	0.961(0.839-1.101)	EST328128|M-ABC1|MABC1|MITOSUR	ATP binding cassette subfamily B member 8	Q9NUT2
SND1	ENSG00000197157	7	127512447	rs12706818	7	127501613	T	C	0.280318	-0.015	0.00791896	0.0582	-0.198317	0.00923436		2.61e-102	0.0756365	0.0400858	0.0592	0.454907	20	0.586535	1.079(0.997-1.167)	TDRD11|Tudor-SN|p100	staphylococcal nuclease and tudor domain containing 1	Q7KZF4
MRPL21	ENSG00000197345	11	68665023	rs636049	11	68667198	C	A	0.300199	0.021	0.00761381	0.005813	-0.775768	0.00726209		0	-0.0270699	0.00981781	0.00583	0.0217594	20	0.252853	0.973(0.955-0.992)	L21mt|MRP-L21	mitochondrial ribosomal protein L21	Q7Z2W9
GSTK1	ENSG00000197448	7	142954566	rs77184215	7	142929637	A	C	0.0536779	0.0001	0.0117335	0.9932	-0.790645	0.0177583		0	-0.000126479	0.0148403	0.993	0.484193	20	0.996156	1(0.971-1.029)	GST|GST 13-13|GST13|GST13-13|GSTK1-1|hGSTK1	glutathione S-transferase kappa 1	Q9Y2Q3
BCO2	ENSG00000197580	11	112070806	rs2904613	11	112038086	A	G	0.349901	0.0051	0.0074583	0.4941	0.137507	0.0083281		3.05e-61	0.0370891	0.0542859	0.494	0.786624	20	0.846577	1.038(0.933-1.154)	B-DIOX-II|BCDO2	beta-carotene oxygenase 2	Q9BYV7
ATAD3A	ENSG00000197785	1	1458799	rs3766170	1	1497008	C	T	0.346918	-0.0058	0.00786409	0.4608	-0.13413	0.0097562		5.22e-43	0.0432416	0.0587145	0.461	0.872149	20	0.833967	1.044(0.931-1.172)	HAYOS|PHRINL	ATPase family AAA domain containing 3A	Q9NVI7
SPG7	ENSG00000197912	16	89590750	rs4785686	16	89587871	C	A	0.492048	0.0003	0.00653774	0.9634	0.191279	0.00794624		4.96e-128	0.00156839	0.0341792	0.963	0.0294528	20	0.991454	1.002(0.937-1.071)	CAR|CMAR|PGN|SPG5C	SPG7 matrix AAA peptidase subunit, paraplegin	Q9UQ90
MRPL42	ENSG00000198015	12	93879404	rs6538421	12	93861601	T	C	0.468191	0.0077	0.00701707	0.2725	-0.357702	0.007736		0	-0.0215263	0.0196226	0.273	0.342937	20	0.788246	0.979(0.942-1.017)	HSPC204|L31MT|L42MT|MRP-L31|MRP-L42|MRP-S32|MRPL31|MRPS32|PTD007|RPML31|S32MT	mitochondrial ribosomal protein L42	Q9Y6G3
MARCHF5	ENSG00000198060	10	94082320	rs10882043	10	94030348	G	C	0.294235	-0.0151	0.010631	0.1555	0.175695	0.00957164		2.97e-75	-0.0859443	0.0606893	0.157	0.194203	20	0.714611	0.918(0.815-1.034)	MARCH-V|MARCH5|MITOL|RNF153	membrane associated ring-CH-type finger 5	Q9NX47
HIBCH	ENSG00000198130	2	191131690	rs291460	2	191181585	G	A	0.40159	0.0065	0.00714103	0.3627	-0.415124	0.00780058		0	-0.015658	0.0172047	0.363	0.318858	20	0.810637	0.984(0.952-1.018)	HIBYLCOAH	3-hydroxyisobutyryl-CoA hydrolase	Q6NVY1
TXNRD1	ENSG00000198431	12	104676809	rs11111979	12	104680782	C	G	0.482107	0.0043	0.00702202	0.5403	0.210868	0.00790594		9.92e-157	0.0203919	0.0333093	0.54	0.391423	20	0.868433	1.021(0.956-1.089)	GRIM-12|TR|TR1|TRXR1|TXNR	thioredoxin reductase 1	Q16881
ECI2	ENSG00000198721	6	4125877	rs661404	6	4126097	A	G	0.415507	-0.012	0.00720693	0.0959	-0.234978	0.00900977		6.08e-150	0.0510685	0.0307331	0.0966	0.186302	20	0.663603	1.052(0.991-1.118)	ACBD2|DRS-1|DRS1|HCA88|PECI|dJ1013A10.3	enoyl-CoA delta isomerase 2	O75521
OXCT2	ENSG00000198754	1	40236107	rs3820618	1	40223128	C	T	0.131213	0.0104	0.0105448	0.324	0.26791	0.0316357		2.48e-17	0.038819	0.0396254	0.327	0.681227	15	0.788246	1.04(0.962-1.124)	FKSG25|SCOTT	3-oxoacid CoA-transferase 2	Q9BYC2
OPA1	ENSG00000198836	3	193363272	rs181232145	3	193258919	A	T	0.084493	-0.001	0.0164072	0.9514	0.48265	0.0158876		1.04e-202	-0.00207189	0.0339941	0.951	0.569634	20	0.988247	0.998(0.934-1.067)	BERHS|MGM1|MTDPS14|NPG|NTG|largeG	OPA1 mitochondrial dynamin like GTPase	O60313
COX20	ENSG00000203667	1	245003491	rs1053700	1	245006827	G	A	0.17495	-0.0015	0.0101662	0.8827	0.400149	0.0125939		1.52e-221	-0.0037486	0.0254064	0.883	0.468296	20	0.964925	0.996(0.948-1.047)	FAM36A	cytochrome c oxidase assembly factor COX20	Q5RI15
OXLD1	ENSG00000204237	17	79632865	rs11150804	17	79630238	G	A	0.366799	-0.0002	0.00721975	0.9779	-0.604825	0.0107599		0	0.000330674	0.0119369	0.978	0.390421	20	0.996156	1(0.977-1.024)	C17orf90	oxidoreductase like domain containing 1	Q5BKU9
MRPL38	ENSG00000204316	17	73900311	rs113389394	17	73953469	A	G	0.0168986	-0.0445	0.0207274	0.0318	-0.35857	0.0260607		4.5e-43	0.124104	0.0585053	0.0339	0.695892	20	0.512663	1.132(1.009-1.27)	HSPC262|L38MT|MRP-L3|MRP-L38|RPML3	mitochondrial ribosomal protein L38	Q96DV4
MRPL53	ENSG00000204822	2	74699767	rs12621712	2	74716140	G	A	0.159046	0.0328	0.0126615	0.009583	-0.716818	0.0118297		0	-0.0457578	0.0176797	0.00965	0.218574	20	0.325902	0.955(0.923-0.989)	L53MT	mitochondrial ribosomal protein L53	Q96EL3
UQCC3	ENSG00000204922	11	62439452	rs13941	11	62439569	G	A	0.270378	0.0075	0.00769771	0.3299	-0.120712	0.0115786		1.9e-25	-0.0621315	0.0640473	0.332	0.0844509	20	0.788246	0.94(0.829-1.065)	C11orf83|CCDS41658.1|MC3DN9|UNQ655	ubiquinol-cytochrome c reductase complex assembly factor 3	Q6UW78
SDHAF1	ENSG00000205138	19	36486655	rs7251575	19	36488986	C	T	0.230616	0.0121	0.00906001	0.1817	-0.236708	0.0105752		5.74e-111	-0.0511179	0.0383432	0.182	0.827317	20	0.743526	0.95(0.881-1.024)	LYRM8	succinate dehydrogenase complex assembly factor 1	A6NFY7
NT5M	ENSG00000205309	17	17228813	rs2270180	17	17185102	C	T	0.150099	0.0115	0.0102676	0.2627	0.734193	0.0105889		0	0.0156635	0.0139867	0.263	0.202875	20	0.788246	1.016(0.988-1.044)	dNT-2|dNT2|mdN	5',3'-nucleotidase, mitochondrial	Q9NPB1
CPT1B	ENSG00000205560	22	51012594	rs8137478	22	51017296	C	G	0.0427435	-0.0198	0.0154672	0.2005	-0.896857	0.0283194		4.1e-220	0.0220771	0.0172601	0.201	0.338852	20	0.774041	1.022(0.988-1.057)	CPT1-M|CPT1M|CPTI|CPTI-M|M-CPT1|MCCPT1|MCPT1	carnitine palmitoyltransferase 1B	Q92523
ETFRF1	ENSG00000205707	12	25355364	rs76197653	12	25348073	T	G	0.0805169	-0.0082	0.0130763	0.5306	0.438411	0.014884		1.08e-190	-0.0187039	0.0298333	0.531	0.517834	20	0.863626	0.981(0.926-1.041)	LYRM5	electron transfer flavoprotein regulatory factor 1	Q6IPR1
DNLZ	ENSG00000213221	9	139256086	rs12235378	9	139298653	A	G	0.0377734	-0.0163	0.0188861	0.3881	1.0056	0.0208379		0	-0.0162093	0.018784	0.388	0.307401	20	0.827366	0.984(0.948-1.021)	C9orf151|HEP|HEP1|TIMM15|ZIM17|bA413M3.2	DNL-type zinc finger	Q5SXM8
SYNJ2BP	ENSG00000213463	14	70860963	rs61979512	14	70745723	T	G	0.0626243	0.0034	0.0135798	0.8023	-0.142404	0.0157009		1.19e-19	-0.0238757	0.0953974	0.802	0.743472	20	0.943821	0.976(0.81-1.177)	ARIP2|OMP25	synaptojanin 2 binding protein	P57105
ARL2	ENSG00000213465	11	64785620	rs616124	11	64777041	A	C	0.39662	-0.0213	0.00760761	0.005113	0.155899	0.00897703		1.48e-67	-0.136627	0.0494286	0.00571	0.617029	20	0.252853	0.872(0.792-0.961)	ARFL2	ADP ribosylation factor like GTPase 2	P36404
C8orf82	ENSG00000213563	8	145752816	rs2721142	8	145752467	T	A	0.462227	0.013	0.00708849	0.06666	-0.0940992	0.00949788		3.87e-23	-0.138152	0.0766097	0.0713	0.0224666	20	0.609345	0.871(0.75-1.012)	-	chromosome 8 open reading frame 82	Q6P1X6
VDAC1	ENSG00000213585	5	133324215	rs4958203	5	133327915	G	A	0.316103	0.0021	0.00813925	0.7964	-0.160608	0.014236		1.61e-29	-0.0130753	0.0506911	0.796	0.0231854	20	0.943821	0.987(0.894-1.09)	PORIN|VDAC-1	voltage dependent anion channel 1	P21796
NUDT19	ENSG00000213965	19	33193784	rs12327732	19	33221767	T	C	0.181909	-0.0112	0.00940681	0.2338	-0.097461	0.0118427		1.88e-16	0.114918	0.0975236	0.239	0.739009	20	0.783338	1.122(0.927-1.358)	RP2	nudix hydrolase 19	A8MXV4
NAXD	ENSG00000213995	13	111280110	rs330546	13	111270762	A	G	0.17495	0.0061	0.0101462	0.5477	-0.656438	0.0101395		0	-0.00929258	0.0154571	0.548	0.0458134	20	0.86978	0.991(0.961-1.021)	CARKD|LP3298|PEBEL2	NAD(P)HX dehydratase	Q8IW45
LYRM4	ENSG00000214113	6	5184912	rs72811688	6	5170707	T	C	0.0964215	-0.0446	0.013758	0.001188	0.784165	0.0135665		0	-0.0568758	0.0175724	0.00121	0.138298	20	0.136004	0.945(0.913-0.978)	C6orf149|CGI-203|COXPD19|ISD11	LYR motif containing 4	Q9HD34
FIS1	ENSG00000214253	7	100889168	rs114756165	7	100882533	T	G	0.0596421	0.0253	0.0156562	0.1061	-0.938421	0.0177679		0	-0.0269602	0.0166914	0.106	0.336438	20	0.692212	0.973(0.942-1.006)	CGI-135|TTC11	fission, mitochondrial 1	Q9Y3D6
CSKMT	ENSG00000214756	11	62434374	rs113222038	11	62380027	T	C	0.249503	0.0115	0.00796911	0.149	0.0755087	0.0113383		2.75e-11	0.1523	0.107988	0.158	0.259174	16	0.714611	1.165(0.942-1.439)	CS-KMT|METTL12|U99HG	citrate synthase lysine methyltransferase	A8MUP2
RTL10	ENSG00000215012	22	19838040	rs8139091	22	19845283	C	G	0.240557	-0.0017	0.00825803	0.8369	-0.440302	0.00941599		0	0.00386099	0.0187556	0.837	0.500762	20	0.945602	1.004(0.968-1.041)	BOP|C22orf29	retrotransposon Gag like 10	Q7L3V2
FASTKD5	ENSG00000215251	20	3133854	rs8114052	20	3113688	G	A	0.464215	-0.0023	0.00747128	0.7582	0.176781	0.00874246		6.4e-91	-0.0130104	0.0422678	0.758	0.0909666	20	0.93744	0.987(0.909-1.072)	dJ1187M17.5	FAST kinase domains 5	Q7L8L6
TSTD1	ENSG00000215845	1	161008100	rs1556259	1	161014649	G	A	0.132207	-0.0034	0.0102496	0.7401	-0.494285	0.0132555		2.46e-304	0.00687862	0.020737	0.74	0.595519	20	0.924464	1.007(0.967-1.049)	KAT|TST	thiosulfate sulfurtransferase like domain containing 1	Q8NFU3
FAM185A	ENSG00000222011	7	102419545	rs11760934	7	102334106	G	T	0.135189	0.0114	0.011038	0.3017	0.238498	0.0130489		1.26e-74	0.0477992	0.0463552	0.302	0.328975	20	0.788246	1.049(0.958-1.149)	-	family with sequence similarity 185 member A	Q8N0U4
NDUFAF8	ENSG00000224877	17	79214060	rs74778772	17	79213141	T	C	0.083499	0.0051	0.0130301	0.6955	0.471091	0.0218154		2.03e-103	0.0108259	0.0276639	0.696	0.0333058	20	0.919293	1.011(0.958-1.067)	C17orf89|MC1DN34	NADH:ubiquinone oxidoreductase complex assembly factor 8	A1L188
PIGBOS1	ENSG00000225973	15	55610370	rs28685005	15	55609692	T	C	0.361829	0.003	0.00765945	0.6953	-0.548434	0.0186981		4.18e-189	-0.00547012	0.0139673	0.695	0.535843	20	0.919293	0.995(0.968-1.022)	HP06981	PIGB opposite strand 1	A0A0B4J2F0
PET100	ENSG00000229833	19	7695732	rs794081	19	7690684	T	C	0.251491	-0.0102	0.00873275	0.2428	-0.618618	0.0218012		4.07e-177	0.0164884	0.0141285	0.243	0.617413	20	0.788246	1.017(0.989-1.045)	C19orf79	PET100 cytochrome c oxidase chaperone	P0DJ07
LYRM9	ENSG00000232859	17	26213559	rs3751972	17	26206414	C	A	0.242545	0.009	0.00808949	0.2659	-0.252345	0.0104157		1.14e-129	-0.0356655	0.0320911	0.266	0.676638	20	0.788246	0.965(0.906-1.028)	C17orf108|HSD24	LYR motif containing 9	A8MSI8
GPX1	ENSG00000233276	3	49395321	rs11130203	3	49575367	A	G	0.333002	-0.0039	0.0075696	0.6064	-0.111313	0.00901232		4.8e-35	0.0350363	0.068062	0.607	0.18234	20	0.895718	1.036(0.906-1.183)	GPXD|GSHPX1	glutathione peroxidase 1	P07203
MRPS17	ENSG00000239789	7	56021852	rs11238384	7	55984775	T	C	0.252485	0.0021	0.0102265	0.8373	0.10949	0.0100145		8e-28	0.0191798	0.0934178	0.837	0.745553	20	0.945602	1.019(0.849-1.224)	HSPC011|MRP-S17|RPMS17|S17mt	mitochondrial ribosomal protein S17	Q9Y2R5
COX19	ENSG00000240230	7	976825	rs146822086	7	1041940	A	G	0.0715706	-0.0218	0.0181534	0.2298	-0.486147	0.0186846		3.05e-149	0.0448424	0.0373812	0.23	0.00578755	20	0.781188	1.046(0.972-1.125)	-	cytochrome c oxidase assembly factor COX19	Q49B96
RDH14	ENSG00000240857	2	18738967	rs11679390	2	18708250	G	A	0.436382	-0.0009	0.0073695	0.9028	0.0445353	0.00801313		2.73e-08	-0.0202087	0.165515	0.903	0.312525	19	0.965483	0.98(0.708-1.356)	PAN2|SDR7C4	retinol dehydrogenase 14	Q9HBH5
ATP5MF	ENSG00000241468	7	99055026	rs28374840	7	99195774	A	G	0.0109344	0.104	0.0518381	0.04483	-0.813213	0.0859197		2.94e-21	-0.127888	0.0651611	0.0497	0.0256728	20	0.566457	0.88(0.774-1)	ATP5J2|ATP5JL	ATP synthase membrane subunit f	P56134
ATP5PO	ENSG00000241837	21	35282020	rs731058	21	35275199	G	A	0.395626	0.0051	0.00721577	0.4797	-0.148453	0.00807369		1.66e-75	-0.0343544	0.0486425	0.48	0.249771	20	0.837571	0.966(0.878-1.063)	ATP5O|ATPO|HMC08D05|OSCP	ATP synthase peripheral stalk subunit OSCP	P48047
PISD	ENSG00000241878	22	32036447	rs5753741	22	32041055	C	T	0.481113	0.0101	0.00711943	0.156	-0.599548	0.00723833		0	-0.016846	0.0118764	0.156	0.9392	20	0.714611	0.983(0.961-1.006)	DJ858B16|LIBF|PSD|PSDC|PSSC|dJ858B16.2	phosphatidylserine decarboxylase	Q9UG56
AMACR	ENSG00000242110	5	33997251	rs34685	5	34006203	A	G	0.139165	0.0026	0.0100519	0.7959	0.424892	0.0116287		2.75e-292	0.0061192	0.0236582	0.796	0.0251613	20	0.943821	1.006(0.961-1.054)	AMACRD|CBAS4|P504S|RACE|RM	alpha-methylacyl-CoA racemase	Q9UHK6
MTFP1	ENSG00000242114	22	30823281	rs12484252	22	30675073	T	C	0.290258	0.0031	0.00839718	0.712	0.187596	0.00969389		1.96e-83	0.0165249	0.0447702	0.712	0.0261364	20	0.920069	1.017(0.931-1.11)	HSPC242|MTP18	mitochondrial fission process 1	Q9UDX5
MRPL20	ENSG00000242485	1	1339990	rs2649599	1	1305493	A	G	0.184891	0.0105	0.0092847	0.2581	0.286448	0.0135418		2.6e-99	0.0366559	0.0324595	0.259	0.734853	20	0.788246	1.037(0.973-1.105)	L20mt|MRP-L20	mitochondrial ribosomal protein L20	Q9BYC9
MRPL33	ENSG00000243147	2	28102769	rs34181670	2	28019856	C	T	0.232604	-0.0172	0.00852567	0.04365	-0.133661	0.00990273		1.62e-41	0.128684	0.0644943	0.046	0.632049	20	0.565089	1.137(1.002-1.291)	C2orf1|L33mt|MRP-L33|RPL33L	mitochondrial ribosomal protein L33	O75394
MRPS6	ENSG00000243927	21	35480429	rs8130507	21	35303960	T	C	0.429423	-0.0059	0.00716112	0.41	0.286381	0.00789579		4.79e-288	-0.0206019	0.025012	0.41	0.346248	20	0.827366	0.98(0.933-1.029)	C21orf101|MRP-S6|RPMS6|S6mt	mitochondrial ribosomal protein S6	P82932
PGAM5	ENSG00000247077	12	133293316	rs11615063	12	133291955	G	A	0.370775	0.0102	0.0073985	0.168	-0.117163	0.00862838		5.35e-42	-0.0870582	0.0634717	0.17	0.883178	20	0.729055	0.917(0.809-1.038)	BXLBV68	PGAM family member 5, mitochondrial serine/threonine protein phosphatase	Q96HS1
MARS2	ENSG00000247626	2	198571600	rs2341510	2	198558679	T	C	0.513917	0.0208	0.00705114	0.003179	0.202769	0.00787503		3.36e-146	0.10258	0.0350017	0.00338	0.362856	20	0.182097	1.108(1.035-1.187)	COXPD25|MetRS|mtMetRS	methionyl-tRNA synthetase 2, mitochondrial	Q96GW9
BCKDHA	ENSG00000248098	19	41907562	rs7258973	19	41910319	C	T	0.408549	0.0286	0.0089994	0.001483	-0.263048	0.00950647		1.59e-168	-0.108725	0.0344369	0.00159	0.0057697	20	0.137058	0.897(0.838-0.96)	BCKDE1A|MSU|MSUD1|OVD1A	branched chain keto acid dehydrogenase E1 subunit alpha	P12694
SMIM20	ENSG00000250317	4	25897443	rs7675367	4	25911269	T	C	0.0994036	0.006	0.0133329	0.6527	-0.209335	0.0165143		8.03e-37	-0.0286622	0.0637318	0.653	0.0363235	20	0.909195	0.972(0.858-1.101)	C4orf52|MITRAC7|PNX	small integral membrane protein 20	Q8N5G0
MPV17L2	ENSG00000254858	19	18305875	rs2271881	19	18305824	T	C	0.353877	0.0059	0.00743241	0.4273	0.143401	0.00837478		1e-65	0.0411433	0.0518851	0.428	0.134772	20	0.827366	1.042(0.941-1.154)	FKSG24	MPV17 mitochondrial inner membrane protein like 2	Q567V2
POLG2	ENSG00000256525	17	62483528	rs1991401	17	62502435	G	A	0.358847	-0.0006	0.00848106	0.9436	0.190602	0.0125956		9.9e-52	-0.00314792	0.0444967	0.944	0.0584062	12	0.983952	0.997(0.914-1.088)	HP55|MTDPS16|MTPOLB|PEOA4|POLB|POLG-BETA|POLGB	DNA polymerase gamma 2, accessory subunit	Q9UHN1
GATC	ENSG00000257218	12	120891815	rs566124	12	120902279	C	T	0.369781	-0.0035	0.0075739	0.644	0.298733	0.00811921		2.36e-296	-0.0117162	0.0253554	0.644	0.116119	20	0.909195	0.988(0.94-1.039)	15E1.2|COXPD42	glutamyl-tRNA amidotransferase subunit C	O43716
PDF	ENSG00000258429	16	69363511	rs3759979	16	69372927	C	T	0.285288	0.0188	0.00757581	0.01308	-0.188194	0.00991634		2.58e-80	-0.0998968	0.0405979	0.0139	0.0548776	20	0.342337	0.905(0.836-0.98)	-	peptide deformylase, mitochondrial	Q9HBH1
MRPL12	ENSG00000262814	17	79672471	rs62077191	17	79678063	G	A	0.171968	0.0099	0.0109491	0.3659	-0.143212	0.0134051		1.22e-26	-0.0691282	0.0767274	0.368	0.614006	20	0.815703	0.933(0.803-1.085)	5c5-2|L12mt|MRP-L31/34|MRPL7|MRPL7/L12|RPML12	mitochondrial ribosomal protein L12	P52815
NDUFA7	ENSG00000267855	19	8379885	rs561	19	8376431	A	G	0.185885	0.0069	0.00950971	0.4681	-0.372254	0.0131767		1.39e-175	-0.0185357	0.0255547	0.468	0.0346249	20	0.833967	0.982(0.934-1.032)	B14.5a|CI-B14.5a	NADH:ubiquinone oxidoreductase subunit A7	O95182
Positive control study
RUNX2	ENSG00000124813	6	45463990	rs1200428	6	45518202	T	G	0.225646	-0.0206	0.00895045	0.02136	-0.526279	0.00915842	3302	0	0.0391427	0.0170207	0.0214643	0.49359	20		1.040(1.006–1.075)	AML3|CBF-alpha-1|CBFA1|PEA2aA	Runt-related transcription factor 2	Q13950
SMR, summary data-based Mendelian randomization; SNP, single-nucleotide polymorphism; GWAS, genome-wide association studies; eQTL, expression quantitative trait loci; HEIDI, heterogeneity in dependent instrument.
Footnotes: A "0" in the p-value from eQTL column represents p-value less than 1.0E-308. Because the smallest value that can be displayed on an xlsl form is 1.0E-308.
