# Supplementary material for: Identification of genetic association between mitochondrial dysfunction and knee osteoarthritis through integrating multi-omics: a summary data-based Mendelian randomization study
Source: Clin Rheumatol. 2024 Sep 11;43(11):3487–96. doi: 10.1007/s10067-024-07136-7 (PMC11489259; doi:10.1007/s10067-024-07136-7)
Supplement: Supplementary file 3 — Supplementary file3 (XLSX 38 KB) [file 10067_2024_7136_MOESM3_ESM.xlsx]

## Sheet: Supplementary Table 3
Supplementary Table 3 Association between mitochondrial-related protein abundance and knee osteoarthritis using SMR analysis.
Gene name	probe chromosome	probe position	top SNP name	top SNP chromosome	top SNP position	effect allele	other allele	frequency of the effect allele (estimated from the reference samples)	beta from GWAS	se from GWAS	p-value from GWAS	beta from pQTL	se from pQTL	p-value from pQTL	beta of SMR	se of SMR	p-value of SMR	p-value of HEIDI test	number of SNPs used in the HEIDI test	p-value of SMR corrected by FDR	Odds ratios (95% Confidence interval )	Synonyms of gene name	Full name of the gene	Uniprot database ID of protein
ABHD10	3	111986189	rs13091880	3	111927205	T	C	0.525845	0.0071	0.00716766	0.3219	0.0481	0.00812914	3.28e-09	0.147609	0.151089	0.328586	0.135567	20	0.80096	1.159(0.862-1.559)	-	abhydrolase domain containing 10, depalmitoylase	Q9NUJ1
ACAA1	3	38120186	rs2229528	3	38125604	G	A	0.0427435	0.009	0.0175316	0.6077	-0.6028	0.012914	0	-0.0149303	0.0290853	0.607722	0.777723	20	0.850349	0.985(0.931-1.043)	ACAA|PTHIO|THIO	acetyl-CoA acyltransferase 1	P09110
ACADM	1	75756003	rs7524467	1	75728369	G	C	0.305169	0.0063	0.00776876	0.4174	0.2255	0.008613	4.33e-151	0.0279379	0.0344678	0.417623	0.570233	20	0.80096	1.028(0.961-1.1)	ACAD1|MCAD|MCADH	acyl-CoA dehydrogenase medium chain	P11310
ACADSB	10	123033634	rs7913063	10	123039167	T	A	0.0805169	0.0083	0.0134742	0.5379	0.1687	0.0134493	4.32e-36	0.0491998	0.0799671	0.538389	0.977487	20	0.811586	1.05(0.898-1.229)	2-MEBCAD|ACAD7|SBCAD	acyl-CoA dehydrogenase short/branched chain	P45954
ACADVL	17	7221196	rs507506	17	7215003	G	A	0.583499	0.0048	0.00712646	0.5006	-0.0482	0.0079197	1.16e-09	-0.0995851	0.148755	0.503203	0.501955	20	0.811586	0.905(0.676-1.212)	ACAD6|LCACD|VLCAD	acyl-CoA dehydrogenase very long chain	P49748
ACAT1	11	108132149	rs112087419	11	108127399	A	G	0.158052	0.0184	0.00927311	0.04723	0.1137	0.0100804	1.66e-29	0.161829	0.0828101	0.0506748	0.793091	20	0.635848	1.176(1-1.383)	ACAT|MAT|T2|THIL	acetyl-CoA acetyltransferase 1	P24752
ACOT13	6	24686050	rs17243374	6	24653338	A	G	0.0109344	-0.1181	0.0368789	0.001363	0.3022	0.0431337	2.45e-12	-0.390801	0.134178	0.00358497	0.00126647	4	0.268343	0.677(0.52-0.88)	HT012|PNAS-27|THEM2	acyl-CoA thioesterase 13	Q9NPJ3
ACP6	1	147650088	rs12145385	1	147657671	G	A	0.717694	-0.0132	0.00778627	0.09002	0.9454	0.005711	0	-0.0139623	0.00823638	0.0900369	0.329502	20	0.688139	0.986(0.97-1.002)	ACPL1|LPAP|PACPL1	acid phosphatase 6, lysophosphatidic	Q9NPH0
ACSF2	17	50450502	rs55772291	17	50430614	A	G	0.102386	-0.0024	0.0124468	0.8471	-0.0665	0.0118982	2.28e-08	0.0360902	0.187282	0.84719	0.568269	14	0.945722	1.037(0.718-1.497)	ACSMW|AVYV493	acyl-CoA synthetase family member 2	Q96CM8
AKR7A2	1	19308054	rs61766662	1	19330519	C	T	0.32008	0.0086	0.00755838	0.2552	-0.1514	0.00865799	1.81e-68	-0.0568032	0.0500288	0.256204	0.156195	20	0.80096	0.945(0.857-1.042)	AFAR|AFAR1|AFB1-AR1|AKR7	aldo-keto reductase family 7 member A2	O43488
ALDH2	12	111792210	rs10849939	12	111373800	A	G	0.207753	0.0024	0.00902523	0.7903	-0.0913	0.00914356	1.77e-23	-0.026287	0.0988876	0.790373	0.0180429	20	0.939665	0.974(0.802-1.182)	ALDH-E2|ALDHI|ALDM	aldehyde dehydrogenase 2 family member	P05091
ALDH6A1	14	74070670	rs8013751	14	74222020	T	G	0.100398	-0.0084	0.0111075	0.4495	0.1113	0.0107501	4.04e-25	-0.0754717	0.100063	0.450705	0.845518	20	0.80096	0.927(0.762-1.128)	MMSADHA|MMSDH	aldehyde dehydrogenase 6 family member A1	Q02252
BCAT2	19	48803046	rs4802507	19	48801403	G	T	0.218688	-0.0094	0.00911659	0.3025	-0.164	0.00931945	2.57e-69	0.0573171	0.0556843	0.303329	0.706314	20	0.80096	1.059(0.949-1.181)	BCAM|BCATM|BCT2|HVLI|PP18	branched chain amino acid transaminase 2	O15382
BID	22	17754454	rs151268390	22	17734618	C	A	0.0149105	0.0025	0.0339508	0.9413	-0.3373	0.0354963	2.05e-21	-0.0074118	0.100658	0.941302	0.452627	3	0.955935	0.993(0.815-1.209)	FP497	BH3 interacting domain death agonist	P55957
BOLA1	1	149894344	rs1349532	1	149899450	T	C	0.0864811	0.0295	0.0135549	0.02953	0.9625	0.01049	0	0.0306494	0.014087	0.0295758	0.418564	20	0.585508	1.031(1.003-1.06)	CGI-143	bolA family member 1	Q9Y3E2
BOLA3	2	74141656	rs7562297	2	74158578	A	G	0.432406	-0.0005	0.00752167	0.947	-0.1134	0.00814633	4.76e-44	0.00440917	0.0663294	0.947001	0.59191	20	0.955935	1.004(0.882-1.144)	MMDS2	bolA family member 3	Q53S33
BPHL	6	3135976	rs9503407	6	3143886	C	T	0.0487078	0.0065	0.0161482	0.6873	0.2067	0.0152156	4.93e-42	0.0314465	0.0781581	0.68743	0.900409	13	0.857145	1.032(0.885-1.203)	BPH-RP|MCNAA|VACVASE	biphenyl hydrolase like	Q86WA6
CASP3	4	184638879	rs111667591	4	184671855	G	A	0.117296	0.0097	0.0150594	0.5195	-0.2269	0.012542	3.74e-73	-0.0427501	0.0664122	0.519764	0.458172	20	0.811586	0.958(0.841-1.091)	CPP32|CPP32B|SCA-1	caspase 3	P42574
CAT	11	34455497	rs769218	11	34449132	A	G	0.215706	-0.006	0.00838195	0.4741	-0.212	0.00963714	2.99e-107	0.0283019	0.0395584	0.474334	0.0308681	20	0.80096	1.029(0.952-1.112)	-	catalase	P04040
CBR3	21	36140820	rs61232790	21	36156559	A	C	0.351889	-0.0103	0.00998326	0.3022	-0.3794	0.007118	0	0.0271481	0.0263182	0.302291	0.118893	20	0.80096	1.028(0.976-1.082)	HEL-S-25|SDR21C2|hCBR3	carbonyl reductase 3	O75828
CKMT1A	15	43696054	rs28433760	15	43696643	A	G	0.100398	0.0182	0.0121922	0.1355	-0.202	0.0146905	5.07e-43	-0.090099	0.060712	0.137798	0.319218	20	0.776939	0.914(0.811-1.029)	CKMT1|U-MtCK|mia-CK	creatine kinase, mitochondrial 1A	0
CKMT2	5	81249859	rs142913020	5	81233359	A	G	0.0188867	-0.0099	0.0238993	0.6787	0.1574	0.0285225	3.42e-08	-0.0628971	0.152265	0.679551	0.47251	8	0.857145	0.939(0.697-1.266)	SMTCK	creatine kinase, mitochondrial 2	P17540
COMT	22	19955673	rs165722	22	19961490	T	C	0.500994	0.0096	0.00705833	0.1738	-0.0822	0.00827299	2.9e-23	-0.116788	0.0866686	0.17781	0.430609	20	0.780898	0.89(0.751-1.055)	HEL-S-98n	catechol-O-methyltransferase	P21964
CPOX	3	98586547	rs1675513	3	98589854	G	A	0.167992	-0.0117	0.00988781	0.2367	-0.1881	0.0117188	5.62e-58	0.062201	0.0527094	0.237971	0.641873	20	0.80096	1.064(0.96-1.18)	COX|CPO|CPX|HARPO|HCP	coproporphyrinogen oxidase	P36551
CRAT	9	129102666	rs6478861	9	129092024	T	C	0.753479	0.0168	0.00794943	0.03457	0.0903	0.00862422	1.18e-25	0.186047	0.0898088	0.0383043	0.22694	20	0.585508	1.204(1.01-1.436)	CAT|CAT1|NBIA8	carnitine O-acetyltransferase	P43155
CROT	7	87372729	rs31660	7	87415127	G	A	0.894632	-0.0032	0.0112878	0.7768	0.5532	0.009552	0	-0.00578453	0.0204048	0.776803	0.864626	20	0.933909	0.994(0.955-1.035)	COT	carnitine O-octanoyltransferase	Q9UKG9
CRYZ	1	74719445	rs3845357	1	74753441	C	T	0.543738	-0.0071	0.00717358	0.3223	-0.7175	0.005247	0	0.00989547	0.00999829	0.322313	0.809509	20	0.80096	1.01(0.99-1.03)	-	crystallin zeta	Q08257
DARS2	1	173841730	rs141298312	1	173839539	A	G	0.0318091	0.0291	0.0197182	0.14	-0.2373	0.0228126	2.42e-25	-0.12263	0.0839262	0.143972	0.768163	20	0.776939	0.885(0.75-1.043)	ASPRS|LBSL|MT-ASPRS|mtAspRS	aspartyl-tRNA synthetase 2, mitochondrial	Q6PI48
DBI	2	119369737	rs78115599	2	119378725	T	C	0.192843	-0.0126	0.00880224	0.1523	-0.2839	0.01059	2.59e-158	0.0443818	0.0310489	0.152884	0.0782376	20	0.778981	1.045(0.984-1.111)	ACBD1|ACBP|CCK-RP|EP	diazepam binding inhibitor, acyl-CoA binding protein	P07108
DCXR	17	82036422	rs12948284	17	82040555	G	A	0.521869	-0.0045	0.00730529	0.5379	-0.0908	0.00820829	1.92e-28	0.0495595	0.0805794	0.538529	0.21654	20	0.811586	1.051(0.897-1.231)	DCR|HCR2|HCRII|KIDCR|P34H|PNTSU|SDR20C1|XR	dicarbonyl and L-xylulose reductase	Q7Z4W1
DECR1	8	90027519	rs17732363	8	91838857	G	C	0.0109344	-0.0432	0.0441741	0.3281	-0.5385	0.0552899	2.04e-22	0.0802228	0.0824443	0.330526	NA	NA	0.80096	1.084(0.922-1.274)	DECR|NADPH|SDR18C1	2,4-dienoyl-CoA reductase 1	Q16698
DNAJC30	7	73682186	rs11544049	7	73698011	T	C	0.0328032	-0.0126	0.0180981	0.4863	0.3519	0.017622	1.02e-88	-0.0358056	0.0514609	0.486565	0.853268	20	0.80096	0.965(0.872-1.067)	WBSCR18	DnaJ heat shock protein family (Hsp40) member C30	Q96LL9
DTYMK	2	241681346	rs144303868	2	241680143	C	G	0.0337972	-0.0158	0.019538	0.4187	0.1579	0.0171307	3.04e-20	-0.100063	0.124212	0.420483	0.408636	20	0.80096	0.905(0.709-1.154)	CDC8|PP3731|TMPK|TYMK	deoxythymidylate kinase	P23919
DUT	15	48337192	rs919129	15	48383030	A	G	0.841948	0.0103	0.00994204	0.3002	0.0811	0.0113976	1.11e-12	0.127004	0.123882	0.305271	0.275234	20	0.80096	1.135(0.891-1.447)	dUTPase	deoxyuridine triphosphatase	P33316
ECH1	19	38823632	rs2229259	19	38816463	T	C	0.0795229	-0.0013	0.0114114	0.9093	0.4478	0.013793	3.25e-231	-0.00290308	0.0254833	0.909301	0.669846	20	0.945722	0.997(0.949-1.048)	HPXEL	enoyl-CoA hydratase 1	Q13011
ECHS1	10	133367920	rs10466126	10	133373302	G	A	0.767396	-0.0089	0.00855344	0.2981	-0.0586	0.00904159	9.1e-11	0.151877	0.147832	0.304251	0.55206	20	0.80096	1.164(0.871-1.555)	ECHS1D|SCEH	enoyl-CoA hydratase, short chain 1	P30084
ECI1	16	2245851	rs11541763	16	2251519	C	G	0.161034	-0.0056	0.0100005	0.5755	-0.1925	0.0108775	4.42e-70	0.0290909	0.0519769	0.575691	0.0116429	20	0.832418	1.03(0.93-1.14)	DCI	enoyl-CoA delta isomerase 1	P42126
ECI2	6	4125645	rs659305	6	4125421	G	A	0.332008	-0.0116	0.00796124	0.1451	-0.4303	0.007282	0	0.0269579	0.0185072	0.145222	0.70737	20	0.776939	1.027(0.991-1.065)	ACBD2|DRS-1|DRS1|HCA88|PECI|dJ1013A10.3	enoyl-CoA delta isomerase 2	O75521
ETFA	15	76250142	rs78185702	15	76317894	T	C	0.0904573	0.0195	0.0119527	0.1028	0.0867	0.0126557	7.35e-12	0.224913	0.141718	0.112502	0.25642	20	0.776939	1.252(0.949-1.653)	EMA|GA2|MADD	electron transfer flavoprotein subunit alpha	P13804
FABP1	2	88125522	rs2241883	2	88124547	C	T	0.347913	0.0032	0.00746104	0.668	-0.1095	0.00860187	4.04e-37	-0.0292237	0.068176	0.668177	0.990191	20	0.857145	0.971(0.85-1.11)	FABPL|L-FABP	fatty acid binding protein 1	P07148
FAHD1	16	1833587	rs112311350	16	1842606	G	A	0.180915	-0.0185	0.0134504	0.169	0.2186	0.0111832	4.35e-85	-0.0846295	0.0616819	0.170054	0.106446	20	0.780898	0.919(0.814-1.037)	C16orf36|YISKL	fumarylacetoacetate hydrolase domain containing 1	Q6P587
FASN	17	82088316	rs62078747	17	82097330	G	C	0.484095	0.0013	0.00730217	0.8587	-0.1535	0.00838176	6.45e-75	-0.00846906	0.0475734	0.858707	0.155233	20	0.945722	0.992(0.903-1.088)	FAS|OA-519|SDR27X1	fatty acid synthase	P49327
FH	1	241508655	rs6678766	1	241527254	G	A	0.706759	-0.0033	0.00778892	0.6718	0.1477	0.00871738	2.16e-64	-0.0223426	0.0527512	0.671897	0.974045	20	0.857145	0.978(0.882-1.084)	FMRD|HLRCC|HsFH|LRCC|MCL|MCUL1	fumarate hydratase	P07954
FHIT	3	60499368	rs2687899	3	59985232	T	C	0.270378	0.0074	0.00768039	0.3353	-0.078	0.00853752	6.47e-20	-0.0948718	0.0990125	0.337972	0.475862	20	0.80096	0.909(0.749-1.104)	AP3Aase|FRA3B	fragile histidine triad diadenosine triphosphatase	P49789
FIS1	7	101245887	rs75487681	7	101253420	T	A	0.0596421	0.0244	0.0157105	0.1204	-0.3207	0.0168183	4.62e-81	-0.0760836	0.0491505	0.121629	0.414297	20	0.776939	0.927(0.842-1.02)	CGI-135|TTC11	fission, mitochondrial 1	Q9Y3D6
GATM	15	45381726	rs1153858	15	45360505	T	C	0.276342	0.0204	0.00805082	0.01128	-0.1811	0.00922297	7.65e-86	-0.112645	0.0448237	0.0119687	0.272504	20	0.426885	0.893(0.818-0.976)	AGAT|AT|CCDS3|FRTS1	glycine amidinotransferase	P50440
GFER	16	1985971	rs3743846	16	2000345	G	A	0.21173	-0.0022	0.00878694	0.8023	-0.0661	0.0100327	4.45e-11	0.0332829	0.13303	0.80244	0.566416	20	0.943528	1.034(0.797-1.342)	ALR|ERV1|HERV1|HPO|HPO1|HPO2|HSS|MMCHD|MPMCD	growth factor, augmenter of liver regeneration	P55789
GLRX2	1	193098490	rs148212596	1	193105381	G	A	0.0178926	-0.0104	0.0259774	0.6889	0.7681	0.022642	2.98e-252	-0.0135399	0.0338227	0.688921	0.828826	15	0.857145	0.987(0.923-1.054)	CGI-133|GRX2	glutaredoxin 2	Q9NS18
GRHPR	9	37429828	rs10973326	9	37419500	A	G	0.348907	-0.0086	0.00748073	0.2503	0.2604	0.008531	1.25e-204	-0.0330261	0.0287482	0.250636	0.0397042	20	0.80096	0.968(0.915-1.024)	GLXR|GLYD|PH2	glyoxylate and hydroxypyruvate reductase	Q9UBQ7
GSR	8	30702956	rs4733505	8	30695913	G	A	0.631213	-0.0092	0.00755297	0.2232	0.113	0.00857819	1.26e-39	-0.0814159	0.0671256	0.225172	0.481016	20	0.80096	0.922(0.808-1.051)	GR|GSRD|HEL-75|HEL-S-122m	glutathione-disulfide reductase	P00390
GSTZ1	14	77326296	rs7975	14	77326864	A	G	0.323062	-0.0077	0.00749105	0.304	1.1519	0.004391	0	-0.00668461	0.00650326	0.304004	0.59244	20	0.80096	0.993(0.981-1.006)	GSTZ1-1|MAAI|MAAID|MAI	glutathione S-transferase zeta 1	O43708
GUK1	1	228144473	rs61825157	1	228111751	T	C	0.0347913	-0.0302	0.0169863	0.07542	0.3558	0.016093	2.59e-108	-0.0848791	0.0478953	0.0763645	0.862948	20	0.678113	0.919(0.836-1.009)	GMK	guanylate kinase 1	Q16774
HADH	4	108012478	rs62311449	4	108029993	A	G	0.0656064	0.0205	0.0151916	0.1772	-0.1396	0.0161688	5.93e-18	-0.146848	0.110144	0.182453	0.481783	20	0.780898	0.863(0.696-1.071)	HAD|HADH1|HADHSC|HCDH|HHF4|MSCHAD|SCHAD	hydroxyacyl-CoA dehydrogenase	Q16836
HAGH	16	1811388	rs116869551	16	1826618	T	C	0.134195	0.0224	0.012836	0.08097	0.2125	0.0117647	6.28e-73	0.105412	0.0606862	0.0823876	0.000306845	20	0.678113	1.111(0.987-1.252)	GLO2|GLX2|GLXII|HAGH1	hydroxyacylglutathione hydrolase	Q16775
HDHD3	9	113375202	rs1043836	9	113373918	T	C	0.62326	0.0012	0.00744207	0.8719	0.1773	0.00836377	9.84e-100	0.00676819	0.0419756	0.871904	0.910598	18	0.945722	1.007(0.927-1.093)	2810435D12Rik|C9orf158	haloacid dehalogenase like hydrolase domain containing 3	Q9BSH5
HEBP1	12	12987568	rs117295603	12	12990067	C	T	0.0298211	-0.0024	0.0194908	0.902	-1.3694	0.020382	0	0.00175259	0.0142331	0.902	0.643759	7	0.945722	1.002(0.974-1.03)	HBP|HEBP	heme binding protein 1	Q9NRV9
HIBCH	2	190266964	rs291466	2	190319749	G	A	0.597416	-0.006	0.00711852	0.3993	0.3279	0.00695	0	-0.0182983	0.0217129	0.399375	0.828226	20	0.80096	0.982(0.941-1.025)	HIBYLCOAH	3-hydroxyisobutyryl-CoA hydrolase	Q6NVY1
HINT1	5	131189926	rs112241559	5	131141405	A	C	0.233598	0.0001	0.00718792	0.9889	0.097	0.00973824	2.26e-23	0.00103093	0.0741023	0.9889	0.591848	20	0.9889	1.001(0.866-1.158)	HINT|NMAN|PKCI-1|PRKCNH1	histidine triad nucleotide binding protein 1	P49773
HMGCS2	1	119758454	rs17258467	1	119780435	C	G	0.43837	-0.0138	0.00712576	0.05279	-0.0546	0.00815684	2.18e-11	0.252747	0.135861	0.0628376	0.261529	11	0.635848	1.288(0.987-1.68)	-	3-hydroxy-3-methylglutaryl-CoA synthase 2	P54868
HTATIP2	11	20373734	rs10437608	11	20364060	A	G	0.538767	0.0064	0.00710339	0.3676	0.5467	0.006438	0	0.0117066	0.0129939	0.367627	0.377852	20	0.80096	1.012(0.986-1.038)	CC3|SDR44U1|TIP30	HIV-1 Tat interactive protein 2	Q9BUP3
HTATIP2	11	20373734	rs11025525	11	20358417	G	C	0.536779	0.0052	0.00715066	0.4671	0.1036	0.00801786	3.42e-38	0.050193	0.069131	0.467804	0.366461	20	0.80096	1.051(0.918-1.204)	CC3|SDR44U1|TIP30	HIV-1 Tat interactive protein 2	Q9BUP3
IDI1	10	1044136	rs4880758	10	1039632	G	C	0.0854871	-0.0106	0.0122844	0.3882	-0.1062	0.0162371	6.13e-11	0.0998117	0.116674	0.392289	0.972507	20	0.80096	1.105(0.879-1.389)	IPP1|IPPI1	isopentenyl-diphosphate delta isomerase 1	Q13907
IVD	15	40420716	rs12902310	15	40423228	C	T	0.389662	0.0042	0.00714952	0.5569	0.1105	0.00821763	3.22e-41	0.038009	0.0647632	0.557276	0.128132	20	0.824184	1.039(0.915-1.179)	ACAD2	isovaleryl-CoA dehydrogenase	P26440
KYAT3	1	88964363	rs12729558	1	88937277	G	C	0.480119	-0.0104	0.00698122	0.1363	-0.2861	0.008091	6.97e-274	0.0363509	0.024423	0.136648	0.325059	20	0.776939	1.037(0.989-1.088)	CCBL2|KAT3|KATIII	kynurenine aminotransferase 3	Q6YP21
LAP3	4	17592585	rs140072841	4	18122386	C	T	0.0139165	-0.0079	0.0518496	0.8789	-1.0403	0.0633023	1.09e-60	0.00759396	0.0498431	0.878905	0.858064	8	0.945722	1.008(0.914-1.111)	HEL-S-106|LAP|LAPEP|PEPS	leucine aminopeptidase 3	P28838
LAP3	4	17592585	rs140072841	4	18122386	C	T	0.0139165	-0.0079	0.0518496	0.8789	-1.0437	0.0631898	2.77e-61	0.00756923	0.0496807	0.878905	0.857016	8	0.945722	1.008(0.914-1.111)	HEL-S-106|LAP|LAPEP|PEPS	leucine aminopeptidase 3	P28838
LDHB	12	21696600	rs74626198	12	21543317	C	T	0.0258449	0.0161	0.0217325	0.4588	-0.1771	0.0190963	1.79e-20	-0.0909091	0.123104	0.460228	0.366001	6	0.80096	0.913(0.717-1.162)	HEL-S-281|LDH-B|LDH-H|LDHBD|TRG-5	lactate dehydrogenase B	P07195
LYPLAL1	1	219193367	rs75060212	1	219172269	G	T	0.119284	-0.0312	0.0108411	0.004003	0.1481	0.0117244	1.41e-36	-0.210668	0.0750773	0.00501576	0.129554	20	0.268343	0.81(0.699-0.938)	Q96AV0	lysophospholipase like 1	Q5VWZ2
MCEE	2	71119962	rs6740268	2	71118834	G	T	0.135189	0.0121	0.00933066	0.1947	-0.0824	0.0101979	6.47e-16	-0.146845	0.114685	0.200399	0.728243	20	0.80096	0.863(0.69-1.081)	GLOD2|MCE	methylmalonyl-CoA epimerase	Q96PE7
MCL1	1	150570316	rs41272019	1	150963335	T	C	0.0139165	-0.0139	0.0294293	0.6367	-0.8793	0.0446355	2.17e-86	0.015808	0.0334787	0.636797	0.338474	20	0.857145	1.016(0.951-1.085)	BCL2L3|EAT|MCL1-ES|MCL1L|MCL1S|Mcl-1|TM|bcl2-L-3|mcl1/EAT	MCL1 apoptosis regulator, BCL2 family member	Q07820
MMAB	12	109563648	rs17607959	12	109601970	T	A	0.175944	0.0077	0.00922317	0.4038	-0.4434	0.008998	0	-0.0173658	0.020804	0.403867	0.801341	20	0.80096	0.983(0.944-1.024)	ATR|CFAP23|cblB|cob	metabolism of cobalamin associated B	Q96EY8
MPST	22	37024728	rs56011191	22	37010814	A	G	0.0487078	0.0092	0.0185328	0.6196	-0.229	0.0184739	2.75e-35	-0.0401747	0.0809941	0.61988	0.378321	20	0.850349	0.961(0.82-1.126)	MST|TST2|TUM1	mercaptopyruvate sulfurtransferase	P25325
MTHFD2	2	74201868	rs114388033	2	75021813	C	T	0.0119284	0.0147	0.0295615	0.619	0.34	0.0395661	8.46e-18	0.0432353	0.0870911	0.619586	0.900778	8	0.850349	1.044(0.88-1.239)	NMDMC	methylenetetrahydrofolate dehydrogenase (NADP+ dependent) 2, methenyltetrahydrofolate cyclohydrolase	P13995
MTHFS	15	79865482	rs8039272	15	79904408	C	T	0.292247	0.0069	0.00736456	0.3488	-0.3625	0.006841	0	-0.0190345	0.0203192	0.348875	0.552516	20	0.80096	0.981(0.943-1.021)	HsT19268|NEDMEHM	methenyltetrahydrofolate synthetase	P49914
MTRF1L	6	152995036	rs2038332	6	152999591	G	A	0.166998	0.0018	0.00907655	0.8428	-0.1934	0.00961821	6.32e-90	-0.00930714	0.0469338	0.842808	0.189628	20	0.945722	0.991(0.904-1.086)	HMRF1L|MRF1L|mtRF1a	mitochondrial translational release factor 1 like	Q9UGC7
NAXE	1	156600632	rs10796961	1	156586529	A	G	0.957256	-0.0162	0.0211036	0.4427	0.5361	0.0284019	1.81e-79	-0.0302182	0.0393976	0.443077	0.156127	20	0.80096	0.97(0.898-1.048)	AIBP|APOA1BP|PEBEL|YJEFN1	NAD(P)HX epimerase	Q8NCW5
NIT2	3	100348187	rs1486308	3	100374210	G	T	0.33002	-0.0064	0.00757219	0.398	-0.0986	0.0092421	1.43e-26	0.0649087	0.0770376	0.399475	0.476494	20	0.80096	1.067(0.918-1.241)	HEL-S-8a	nitrilase family member 2	Q9NQR4
NME4	16	403546	rs6600214	16	394814	T	C	0.294235	0.0008	0.00766728	0.9169	0.1625	0.00802826	4.26e-91	0.00492308	0.0471839	0.916901	0.540967	20	0.945722	1.005(0.916-1.102)	NDPK-D|NM23H4|nm23-H4	NME/NM23 nucleoside diphosphate kinase 4	O00746
NT5DC3	12	103805844	rs954921	12	103779852	C	T	0.378728	0.0056	0.00722518	0.4383	0.1674	0.00795011	2e-98	0.0334528	0.0431904	0.43861	0.0635839	20	0.80096	1.034(0.95-1.125)	TU12B1-TY|TU12B1TY	5'-nucleotidase domain containing 3	Q86UY8
NT5M	17	17325499	rs192436452	17	17303358	C	G	0.0487078	0.003	0.02322	0.8972	0.2945	0.0196077	5.46e-51	0.0101868	0.0788483	0.897204	0.550855	20	0.945722	1.01(0.866-1.179)	dNT-2|dNT2|mdN	5',3'-nucleotidase, mitochondrial	Q9NPB1
NUDT2	9	34336608	rs10814104	9	34360289	C	T	0.765408	-0.016	0.00860328	0.06292	0.3	0.009749	6.14e-208	-0.0533333	0.0287299	0.0634009	0.481844	20	0.635848	0.948(0.896-1.003)	APAH1	nudix hydrolase 2	P50583
NUDT5	10	12180610	rs2399786	10	12173181	C	T	0.519881	0.0011	0.00704366	0.8759	-0.0714	0.00804712	7.14e-19	-0.0154062	0.098666	0.875919	0.965655	20	0.945722	0.985(0.812-1.195)	YSA1|YSA1H|YSAH1|hNUDT5	nudix hydrolase 5	Q9UKK9
NUDT9	4	87441014	rs28529046	4	87440564	T	C	0.12326	0.0046	0.0102503	0.6536	-0.1379	0.0109085	1.25e-36	-0.0333575	0.0743783	0.653804	0.924323	20	0.857145	0.967(0.836-1.119)	NUDT10	nudix hydrolase 9	Q9BW91
PAICS	4	56450160	rs138933625	4	56448446	G	C	0.0695825	-0.0124	0.0194886	0.5246	-0.1926	0.0216587	5.97e-19	0.0643821	0.101445	0.525658	0.780576	12	0.811586	1.066(0.874-1.301)	ADE2|ADE2H1|AIRC|PAIS	phosphoribosylaminoimidazole carboxylase and phosphoribosylaminoimidazolesuccinocarboxamide synthase	P22234
PARK7	1	7969898	rs226251	1	7964630	C	T	0.594433	-0.0161	0.00714103	0.02416	0.1128	0.00821346	6.39e-43	-0.14273	0.0641544	0.026095	0.982848	20	0.585508	0.867(0.765-0.983)	DJ-1|DJ1|GATD2|HEL-S-67p	Parkinsonism associated deglycase	Q99497
PCBD2	5	134956540	rs142544555	5	134484963	T	C	0.0109344	0.0136	0.0423658	0.7482	-0.2763	0.0400175	5.04e-12	-0.0492219	0.153498	0.748463	0.713677	7	0.910062	0.952(0.705-1.286)	DCOH2|DCOHM|PHS2	pterin-4 alpha-carbinolamine dehydratase 2	Q9H0N5
PDHX	11	34968210	rs35560997	11	34978135	C	G	0.0119284	0.0354	0.0415042	0.3937	-0.457	0.0368336	2.39e-35	-0.0774617	0.0910331	0.394815	0.111805	5	0.80096	0.925(0.774-1.106)	DLDBP|E3BP|OPDX|PDHXD|PDX1|proX	pyruvate dehydrogenase complex component X	O00330
PDK1	2	172582021	rs13398175	2	172514093	G	A	0.212724	0.0155	0.00837858	0.06432	-0.2029	0.00971797	8.34e-97	-0.0763923	0.0414559	0.0653676	0.207105	20	0.635848	0.926(0.854-1.005)	-	pyruvate dehydrogenase kinase 1	Q15118
PPA2	4	105421572	rs4699179	4	105474024	A	G	0.2167	-0.0029	0.00884461	0.743	0.1054	0.00907528	3.5e-31	-0.0275142	0.0839482	0.743099	0.107862	20	0.910062	0.973(0.825-1.147)	HSPC124|SCFAI|SCFI|SID6-306	inorganic pyrophosphatase 2	Q9H2U2
PRDX6	1	173483072	rs6660804	1	173469260	A	C	0.16501	0.0072	0.00908775	0.4282	0.1228	0.0114465	7.51e-27	0.0586319	0.074206	0.429455	0.93093	20	0.80096	1.06(0.917-1.226)	1-Cys|AOP2|HEL-S-128m|NSGPx|PRX|aiPLA2|p29	peroxiredoxin 6	P30041
PRXL2A	10	80422472	rs10887871	10	80436305	G	A	0.435388	-0.0067	0.00713332	0.3476	-0.0928	0.00787351	4.59e-32	0.0721983	0.0771113	0.349126	0.923443	20	0.80096	1.075(0.924-1.25)	Adrx|C10orf58|FAM213A|PAMM	peroxiredoxin like 2A	Q9BRX8
PTGES2	9	128124578	rs13283456	9	128122474	T	C	0.191849	-0.0014	0.00954586	0.8834	-0.0979	0.0104282	6.11e-21	0.0143003	0.0975181	0.883414	0.758363	7	0.945722	1.014(0.838-1.228)	C9orf15|GBF-1|GBF1|PGES2|mPGES-2	prostaglandin E synthase 2	Q9H7Z7
QDPR	4	17486234	rs34333687	4	17525514	A	G	0.232604	-0.0052	0.00828622	0.5303	-0.4201	0.007601	0	0.012378	0.0197257	0.530327	0.0287614	20	0.811586	1.012(0.974-1.052)	DHPR|HDHPR|PKU2|SDR33C1	quinoid dihydropteridine reductase	P09417
REXO2	11	114444857	rs28679554	11	114445071	C	A	0.148111	0.0109	0.0101148	0.2812	-0.1551	0.0121495	2.54e-37	-0.0702772	0.0654467	0.282909	0.0909337	20	0.80096	0.932(0.82-1.06)	CGI-114|REX2|RFN|SFN	RNA exonuclease 2	Q9Y3B8
RFK	9	76390022	rs591411	9	76698613	T	C	0.776342	0.0093	0.00837139	0.2666	0.129	0.00925324	3.57e-44	0.072093	0.0651002	0.268114	0.184971	20	0.80096	1.075(0.946-1.221)	RIFK	riboflavin kinase	Q969G6
RIDA	8	98109758	rs2242197	8	98106394	C	A	0.294235	-0.0084	0.00760086	0.2691	-0.2696	0.008509	2.57e-220	0.0311573	0.0282103	0.269391	0.388594	20	0.80096	1.032(0.976-1.09)	HRSP12|P14.5|PSP|UK114|hp14.5	reactive intermediate imine deaminase A homolog	P52758
RMDN1	8	86491307	rs4961195	8	86489325	C	A	0.33002	0.0074	0.00755124	0.3271	-0.2961	0.008047	2.11e-296	-0.0249916	0.0255114	0.327271	0.873866	20	0.80096	0.975(0.928-1.025)	CGI-90|FAM82B|RMD-1|RMD1	regulator of microtubule dynamics 1	Q96DB5
RPIA	2	88721301	rs112008468	2	88710596	G	A	0.0874751	-0.0052	0.0121087	0.6676	0.2083	0.012912	1.51e-58	-0.024964	0.0581515	0.667711	0.475028	20	0.857145	0.975(0.87-1.093)	RPI|RPIAD	ribose 5-phosphate isomerase A	P49247
RTN4IP1	6	106600134	rs9373885	6	106635743	T	C	0.218688	-0.0063	0.00827572	0.4465	-0.0721	0.00887102	4.38e-16	0.0873786	0.115284	0.448484	0.96834	20	0.80096	1.091(0.871-1.368)	NIMP|OPA10	reticulon 4 interacting protein 1	Q8WWV3
SARS2	19	38923014	rs7508539	19	38926800	A	G	0.666998	0.0157	0.00736873	0.03312	-0.1091	0.00817795	1.34e-40	-0.143905	0.068397	0.0353818	0.764427	20	0.585508	0.866(0.757-0.99)	SARS|SARSM|SERS|SYS|SerRS|SerRSmt|mtSerRS	seryl-tRNA synthetase 2, mitochondrial	Q9NP81
SCO2	22	50525014	rs74479613	22	50525476	T	C	0.0725646	-0.0071	0.0122378	0.5618	-0.1597	0.0138432	8.65e-31	0.0444584	0.0767267	0.562294	0.150952	20	0.824184	1.045(0.899-1.215)	CEMCOX1|ECGF1|Gliostatin|MYP6|PD-ECGF|SCO1L|TP|TYMP|TdRPase	synthesis of cytochrome C oxidase 2	O43819
SDSL	12	113430328	rs113152874	12	113429268	C	G	0.028827	0.0189	0.023845	0.428	0.7747	0.029994	4.25e-147	0.0243965	0.0307942	0.428217	0.827666	15	0.80096	1.025(0.965-1.088)	SDH 2|SDS-RS1|TDH|cSDH	serine dehydratase like	Q96GA7
SNAP29	22	20875110	rs192565874	22	20688681	A	G	0.0735586	0.0099	0.0189671	0.6017	-0.1519	0.0130671	3.09e-31	-0.0651745	0.124991	0.602066	0.311034	20	0.850349	0.937(0.733-1.197)	CEDNIK|SNAP-29	synaptosome associated protein 29	O95721
SPATA20	17	50549455	rs8076632	17	50548567	G	C	0.349901	-0.0103	0.0073885	0.1633	-0.3215	0.007116	0	0.0320373	0.0229923	0.1635	0.408555	20	0.780898	1.033(0.987-1.08)	HEL-S-98|SSP411|Tisp78	spermatogenesis associated 20	Q8TB22
SPHK2	19	48625004	rs10426317	19	48645524	T	C	0.734592	-0.0008	0.00788632	0.9192	-0.071	0.00919607	1.16e-14	0.0112676	0.111085	0.919207	0.23566	20	0.945722	1.011(0.813-1.257)	SK 2|SK-2|SPK 2|SPK-2	sphingosine kinase 2	Q9NRA0
THG1L	5	157736434	rs2270812	5	157737954	C	T	0.647117	-0.0052	0.00736732	0.4803	0.3708	0.007154	0	-0.0140237	0.0198705	0.480341	0.280226	20	0.80096	0.986(0.948-1.025)	ICF45|IHG-1|IHG1|SCAR28|THG1|hTHG1	tRNA-histidine guanylyltransferase 1 like	Q9NWX6
TSTD1	1	161038304	rs10908821	1	161038745	G	C	0.130219	-0.0105	0.0108956	0.3352	0.4921	0.013328	2.03e-298	-0.0213371	0.0221485	0.335365	0.290094	20	0.80096	0.979(0.937-1.022)	KAT|TST	thiosulfate sulfurtransferase like domain containing 1	Q8NFU3
SMR, summary data-based Mendelian randomization; SNP, single-nucleotide polymorphism; GWAS, genome-wide association studies; pQTL, protein quantitative trait loci; HEIDI, heterogeneity in dependent instrument.
Footnotes: A "0" in the p-value from pQTL column represents p-value less than 1.0E-308. Because the smallest value that can be displayed on an xlsl form is 1.0E-308.
