# Supplementary material for: Identification of genetic association between mitochondrial dysfunction and knee osteoarthritis through integrating multi-omics: a summary data-based Mendelian randomization study
Source: Clin Rheumatol. 2024 Sep 11;43(11):3487–96. doi: 10.1007/s10067-024-07136-7 (PMC11489259; doi:10.1007/s10067-024-07136-7)
Supplement: Supplementary file 4 — Supplementary file4 (XLSX 10 KB) [file 10067_2024_7136_MOESM4_ESM.xlsx]

## Sheet: Sheet1
Supplementary Table 4 SMR results for association between mitochondrial gene expression and knee osteoarthritis in replication study.
Gene	probeID	top-SNP	OR(95% CI)	p-value
AKAP10	ENSG00000108599	rs203477	0.962(0.934-0.992)	0.0119151
IMMP2L	ENSG00000184903	rs37759	1.034(1.001-1.068)	0.0411463
SNP, Single-nucleotide polymorphism; OR, Odds ratio; CI, Confidence interval; SMR, summary data-based Mendelian Randomization
