# Supplementary material for: Identification of genetic association between mitochondrial dysfunction and knee osteoarthritis through integrating multi-omics: a summary data-based Mendelian randomization study
Source: Clin Rheumatol. 2024 Sep 11;43(11):3487–96. doi: 10.1007/s10067-024-07136-7 (PMC11489259; doi:10.1007/s10067-024-07136-7)
Supplement: Supplementary file 5 — Supplementary file5 (XLSX 9 KB) [file 10067_2024_7136_MOESM5_ESM.xlsx]

## Sheet: Sheet1
Supplementary Table 5 Multi-SNP-based SMR results for the genetic association between mitochondrial gene expression and knee osteoarthritis.
Gene name	probe ID	probe chromosome	probe position	top SNP name	top SNP position	numbers of SNP used in SMR-multi test	p-value of SMR-multi test
AKAP10	ENSG00000108599	17	19844635	rs203477	19831819	59	0.0230239
IMMP2L	ENSG00000184903	7	110752841	rs37759	110934682	51	0.00339963
SMR-multi, multi-SNP-based SMR; SNP, single-nucleotide polymorphism.
