# Supplementary material for: Identification of genetic association between mitochondrial dysfunction and knee osteoarthritis through integrating multi-omics: a summary data-based Mendelian randomization study
Source: Clin Rheumatol. 2024 Sep 11;43(11):3487–96. doi: 10.1007/s10067-024-07136-7 (PMC11489259; doi:10.1007/s10067-024-07136-7)
Supplement: Supplementary file 6 — Supplementary file6 (XLSX 9 KB) [file 10067_2024_7136_MOESM6_ESM.xlsx]

## Sheet: Sheet1
Supplementary Table 6 SMR association between Runx2 expression levels and KOA (positive control study).
	top SNP	OR	95% CI	p-value	p_HEIDI
Runx2 (exposure)
KOA (outcome)	rs1200428	1.04	1.006-1.075	0.021	0.494
SMR, summary data-based Mendelian randomization; SNP, single-nucleotide polymorphism; Runx2, runt-related transcription factor 2; KOA, knee osteoarthritis; OR, Odds ratio; CI, Confidence interval; HEIDI, heterogeneity in dependent instrument.
